# Supplementary material for: SARS-CoV-2 Epitopes following Infection and Vaccination Overlap Known Neutralizing Antibody Sites
Source: Research (Wash D C). 2022 Jul 9;2022:9769803. doi: 10.34133/2022/9769803 (PMC9297724; doi:10.34133/2022/9769803)
Supplement: Supplementary Materials — Figures S1: the IgM signal intensity of spike peptide positions with individual monkeys and relative abundance and overlap among IgM linear epitopes detected in the SARS-CoV-2 NHP models with different species, related to Figure 1. Figures S2: composition and performance of the one one-strain SARS-CoV-2 proteome microarray and the international SARS-CoV-2 microarray, related to Figures 1 and 2. Figures S3: heatmap of the mean IgM and/or IgG antibody signal detected for the indicated proteins and protein fragments of SARS-CoV-2 or other respiratory viruses using serum from the COVID-19 patient cohort, related to Figure 2. Figure S4: an S protein LPE consistently detected by antibodies present in SARS-CoV-2-infected NHPs and patients (S481-495) binds to ACE2 and blocks its interaction with the S protein RBD. Figures S5: heatmap of the mean IgM and/or IgG antibody signal detected for the indicated proteins and protein fragments of SARS-CoV-2 or other respiratory viruses using serum from five individuals in vaccine cohort with longitudinal samples, related to Figures 3(a) and 3(b). Table S6: S protein epitope clusters detected in NHP, COVID-19, and vaccinated participants. Table S7: IgM S peptide among the COVID-19 patients, vaccinated and VPI participants. Other supplementary materials for this manuscript include the following: dataset S1. Table S1: composition of the one-strain SARS-CoV-2 proteome microarray and the international SARS-CoV-2 proteome microarray, related to Figures 1–3. Dataset S2. Table S2: identified peptides specific to anti-IgM and anti-IgG from nonhuman primates infected with SARS-CoV-2, related to Figure 1. Dataset S3. Table S3: proteins and peptides detected by COVID-19 patient IgM and IgG, related to Figure 3. Dataset S4. Table S4: IgM binding to overlapping SARS-CoV-2 peptides in COVID-19 patients, related to Figure 2. Dataset S5. Table S5: IgM- and IgG-specific targets recognized by longitudinal vaccine participants and crosssection vaccinated [file 9769803.f1.zip › Datasets S1_Table S1.xlsx]

## Sheet: Sheet 1
	Table S1. Composition of the one-strain SARS-CoV-2 proteome microarray and the international SARS-CoV-2 proteome microarray, related to Fig.1, 2, and 3.
	One strain SARS-CoV-2 microarray
	Column	Row	Row	Protein/Peptide Position	Peptide Sequence	Genbank_ID
	6	1	2	Protein N
	7	1	2	ProteinS1+S2ECD
	8	1	2	ProteinS2 ECD
	9	1	2	ProteinS1 subunit
	10	1	2	Protein RBD
	14	1	2	Orf3a 1-15	MDLFMRIFTIGTVTL	MN908947.3
	15	1	2	Orf3a 11-25	GTVTLKQGEIKDATP	MN908947.3
	16	1	2	Orf3a 21-35	KDATPSDFVRATATI	MN908947.3
	17	1	2	Orf3a 31-45	ATATIPIQASLPFGW	MN908947.3
	18	1	2	Orf3a 41-55	LPFGWLIVGVALLAV	MN908947.3
	19	1	2	Orf3a 51-65	ALLAVFQSASKIITL	MN908947.3
	20	1	2	Orf3a 61-75	KIITLKKRWQLALSK	MN908947.3
	21	1	2	Orf3a 71-85	LALSKGVHFVCNLLL	MN908947.3
	22	1	2	Orf3a 81-95	CNLLLLFVTVYSHLL	MN908947.3
	23	1	2	Orf3a 91-105	YSHLLLVGLEAPF	MN908947.3
	24	1	2	Orf3a 101-115	LEAPFLYLYALVYFL	MN908947.3
	25	1	2	Orf3a 111-125	LVYFLQSINFVRIIM	MN908947.3
	26	1	2	Orf3a 121-135	VRIIMRLWLCWKCRS	MN908947.3
	27	1	2	Orf3a 131-145	WKCRSKNPLLYDANY	MN908947.3
	28	1	2	Orf3a 141-155	YDANYFLCWHTNCYD	MN908947.3
	29	1	2	Orf3a 151-165	TNCYDYCIPYNSVTS	MN908947.3
	30	1	2	Orf3a 161-175	NSVTSSIVITSGDGT	MN908947.3
	31	1	2	Orf3a 171-185	SGDGTTSPISEHDYQ	MN908947.3
	32	1	2	Orf3a 181-195	EHDYQIGGYTEKWES	MN908947.3
	33	1	2	Orf3a 191-205	EKWESGVKDCVVLHS	MN908947.3
	34	1	2	Orf3a 201-215	VVLHSYFTSDYYQLY	MN908947.3
	35	1	2	Orf3a 211-225	YYQLYSTQLSTDTGV	MN908947.3
	36	1	2	Orf3a 221-235	TDTGVEHVTFFIYNK	MN908947.3
	37	1	2	Orf3a 231-245	FIYNKIVDEPEEHVQ	MN908947.3
	38	1	2	Orf3a 241-255	EEHVQIHTIDGSSGV	MN908947.3
	39	1	2	Orf3a 251-265	GSSGVVNPVMEPIYD	MN908947.3
	40	1	2	Orf3a 261-275	EPIYDEPTTTTSVPL	MN908947.3
	41	1	2	Orf6 1-15	MFHLVDFQVTIAEIL	MN908947.3
	42	1	2	Orf6 11-25	IAEILLIIMRTFKVS	MN908947.3
	43	1	2	Orf6 21-35	TFKVSIWNLDYIINL	MN908947.3
	44	1	2	Orf6 31-45	YIINLIIKNLSKSLT	MN908947.3
	45	1	2	Orf6 41-55	SKSLTENKYSQLDEE	MN908947.3
	46	1	2	Orf6 51-61	QLDEEQPMEID	MN908947.3
	47	1	2	E 1-15	MYSFVSEETGTLIVN	MN908947.3
	48	1	2	E 11-25	TLIVNSVLLFLAFVV	MN908947.3
	1	3	4	E 21-35	LAFVVFLLVTLAILT	MN908947.3
	2	3	4	E 31-45	LAILTALRLCAYCCN	MN908947.3
	3	3	4	E 41-55	AYCCNIVNVSLVKPS	MN908947.3
	4	3	4	E 51-65	LVKPSFYVYSRVKNL	MN908947.3
	5	3	4	E 61-75	RVKNLNSSRVPDLLV	MN908947.3
	6	3	4	Orf1ab 1-15	MESLVPGFNEKTHVQ	MN908947.3
	7	3	4	Orf1ab 11-25	KTHVQLSLPVLQVRD	MN908947.3
	8	3	4	Orf1ab 21-35	LQVRDVLVRGFGDSV	MN908947.3
	9	3	4	Orf1ab 31-45	FGDSVEEVLSEARQH	MN908947.3
	10	3	4	Orf1ab 41-55	EARQHLKDGTCGLVE	MN908947.3
	11	3	4	Orf1ab 51-65	CGLVEVEKGVLPQLE	MN908947.3
	12	3	4	Orf1ab 61-75	LPQLEQPYVFIKRSD	MN908947.3
	13	3	4	Orf1ab 71-85	IKRSDARTAPHGHVM	MN908947.3
	14	3	4	Orf1ab 81-95	HGHVMVELVAELEGI	MN908947.3
	15	3	4	Orf1ab 91-105	ELEGIQYGRSGETLG	MN908947.3
	16	3	4	Orf1ab 101-115	GETLGVLVPHVGEIP	MN908947.3
	17	3	4	Orf1ab 111-125	VGEIPVAYRKVLLRK	MN908947.3
	18	3	4	Orf1ab 121-135	VLLRKNGNKGAGGHS	MN908947.3
	19	3	4	Orf1ab 131-145	AGGHSYGADLKSFDL	MN908947.3
	20	3	4	Orf1ab 141-155	KSFDLGDELGTDPYE	MN908947.3
	21	3	4	Orf1ab 151-165	TDPYEDFQENWNTKH	MN908947.3
	22	3	4	Orf1ab 161-175	WNTKHSSGVTRELMR	MN908947.3
	23	3	4	Orf1ab 171-185	RELMRELNGGAYTRY	MN908947.3
	24	3	4	Orf1ab 181-195	AYTRYVDNNFCGPDG	MN908947.3
	25	3	4	Orf1ab 191-205	CGPDGYPLECIKDLL	MN908947.3
	26	3	4	Orf1ab 201-215	IKDLLARAGKASCTL	MN908947.3
	27	3	4	Orf1ab 211-225	ASCTLSEQLDFIDTK	MN908947.3
	28	3	4	Orf1ab 221-235	FIDTKRGVYCCREHE	MN908947.3
	29	3	4	Orf1ab 231-245	CREHEHEIAWYTERS	MN908947.3
	30	3	4	Orf1ab 241-255	YTERSEKSYELQTPF	MN908947.3
	31	3	4	Orf1ab 251-265	LQTPFEIKLAKKFDT	MN908947.3
	32	3	4	Orf1ab 261-275	KKFDTFNGECPNFVF	MN908947.3
	33	3	4	Orf1ab 271-285	PNFVFPLNSIIKTIQ	MN908947.3
	34	3	4	Orf1ab 281-295	IKTIQPRVEKKKLDG	MN908947.3
	35	3	4	Orf1ab 291-305	KKLDGFMGRIRSVYP	MN908947.3
	36	3	4	Orf1ab 301-315	RSVYPVASPNECNQM	MN908947.3
	37	3	4	Orf1ab 311-325	ECNQMCLSTLMKCDH	MN908947.3
	38	3	4	Orf1ab 321-335	MKCDHCGETSWQTGD	MN908947.3
	39	3	4	Orf1ab 331-345	WQTGDFVKATCEFCG	MN908947.3
	40	3	4	Orf1ab 341-355	CEFCGTENLTKEGAT	MN908947.3
	41	3	4	Orf1ab 351-365	KEGATTCGYLPQNAV	MN908947.3
	42	3	4	Orf1ab 361-375	PQNAVVKIYCPACHN	MN908947.3
	43	3	4	Orf1ab 371-385	PACHNSEVGPEHSLA	MN908947.3
	44	3	4	Orf1ab 381-395	EHSLAEYHNESGLKT	MN908947.3
	45	3	4	Orf1ab 391-405	SGLKTILRKGGRTIA	MN908947.3
	46	3	4	Orf1ab 401-415	GRTIAFGGCVFSYVG	MN908947.3
	47	3	4	Orf1ab 411-425	FSYVGCHNKCAYWVP	MN908947.3
	48	3	4	Orf1ab 421-435	AYWVPRASANIGCNH	MN908947.3
	1	5	6	Orf1ab 431-445	IGCNHTGVVGEGSEG	MN908947.3
	2	5	6	Orf1ab 441-455	EGSEGLNDNLLEILQ	MN908947.3
	3	5	6	Orf1ab 451-465	LEILQKEKVNINIVG	MN908947.3
	4	5	6	Orf1ab 461-475	INIVGDFKLNEEIAI	MN908947.3
	5	5	6	Orf1ab 471-485	EEIAIILASFSASTS	MN908947.3
	6	5	6	Orf1ab 481-495	SASTSAFVETVKGLD	MN908947.3
	7	5	6	Orf1ab 491-505	VKGLDYKAFKQIVES	MN908947.3
	8	5	6	Orf1ab 501-515	QIVESCGNFKVTKGK	MN908947.3
	9	5	6	Orf1ab 511-525	VTKGKAKKGAWNIGE	MN908947.3
	10	5	6	Orf1ab 521-535	WNIGEQKSILSPLYA	MN908947.3
	11	5	6	Orf1ab 531-545	SPLYAFASEAARVVR	MN908947.3
	12	5	6	Orf1ab 541-555	ARVVRSIFSRTLETA	MN908947.3
	13	5	6	Orf1ab 551-565	TLETAQNSVRVLQKA	MN908947.3
	14	5	6	Orf1ab 561-575	VLQKAAITILDGISQ	MN908947.3
	15	5	6	Orf1ab 571-585	DGISQYSLRLIDAMM	MN908947.3
	16	5	6	Orf1ab 581-595	IDAMMFTSDLATNNL	MN908947.3
	17	5	6	Orf1ab 591-605	ATNNLVVMAYITGGV	MN908947.3
	18	5	6	Orf1ab 601-615	ITGGVVQLTSQWLTN	MN908947.3
	19	5	6	Orf1ab 611-625	QWLTNIFGTVYEKLK	MN908947.3
	20	5	6	Orf1ab 621-635	YEKLKPVLDWLEEKF	MN908947.3
	21	5	6	Orf1ab 631-645	LEEKFKEGVEFLRDG	MN908947.3
	22	5	6	Orf1ab 641-655	FLRDGWEIVKFISTC	MN908947.3
	23	5	6	Orf1ab 651-665	FISTCACEIVGGQIV	MN908947.3
	24	5	6	Orf1ab 661-675	GGQIVTCAKEIKESV	MN908947.3
	25	5	6	Orf1ab 671-685	IKESVQTFFKLVNKF	MN908947.3
	26	5	6	Orf1ab 681-695	LVNKFLALCADSIII	MN908947.3
	27	5	6	Orf1ab 691-705	DSIIIGGAKLKALNL	MN908947.3
	28	5	6	Orf1ab 701-715	KALNLGETFVTHSKG	MN908947.3
	29	5	6	Orf1ab 711-725	THSKGLYRKCVKSRE	MN908947.3
	30	5	6	Orf1ab 721-735	VKSREETGLLMPLKA	MN908947.3
	31	5	6	Orf1ab 731-745	MPLKAPKEIIFLEGE	MN908947.3
	32	5	6	Orf1ab 741-755	FLEGETLPTEVLTEE	MN908947.3
	33	5	6	Orf1ab 751-765	VLTEEVVLKTGDLQP	MN908947.3
	34	5	6	Orf1ab 761-775	GDLQPLEQPTSEAVE	MN908947.3
	35	5	6	Orf1ab 771-785	SEAVEAPLVGTPVCI	MN908947.3
	36	5	6	Orf1ab 781-795	TPVCINGLMLLEIKD	MN908947.3
	37	5	6	Orf1ab 791-805	LEIKDTEKYCALAPN	MN908947.3
	38	5	6	Orf1ab 801-815	ALAPNMMVTNNTFTL	MN908947.3
	39	5	6	Orf1ab 811-825	NTFTLKGGAPTKVTF	MN908947.3
	40	5	6	Orf1ab 821-835	TKVTFGDDTVIEVQG	MN908947.3
	41	5	6	Orf1ab 831-845	IEVQGYKSVNITFEL	MN908947.3
	42	5	6	Orf1ab 841-855	ITFELDERIDKVLNE	MN908947.3
	43	5	6	Orf1ab 851-865	KVLNEKCSAYTVELG	MN908947.3
	44	5	6	Orf1ab 861-875	TVELGTEVNEFACVV	MN908947.3
	45	5	6	Orf1ab 871-885	FACVVADAVIKTLQP	MN908947.3
	46	5	6	Orf1ab 881-895	KTLQPVSELLTPLGI	MN908947.3
	47	5	6	Orf1ab 891-905	TPLGIDLDEWSMATY	MN908947.3
	48	5	6	Orf1ab 901-915	SMATYYLFDESGEFK	MN908947.3
	1	7	8	Orf1ab 911-925	SGEFKLASHMYCSFY	MN908947.3
	2	7	8	Orf1ab 921-935	YCSFYPPDEDEEEGD	MN908947.3
	3	7	8	Orf1ab 931-945	EEEGDCEEEEFEPST	MN908947.3
	4	7	8	Orf1ab 941-955	FEPSTQYEYGTEDDY	MN908947.3
	5	7	8	Orf1ab 951-965	TEDDYQGKPLEFGAT	MN908947.3
	6	7	8	Orf1ab 961-975	EFGATSAALQPEEEQ	MN908947.3
	7	7	8	Orf1ab 971-985	PEEEQEEDWLDDDSQ	MN908947.3
	8	7	8	Orf1ab 981-995	DDDSQQTVGQQDGSE	MN908947.3
	9	7	8	Orf1ab 991-1005	QDGSEDNQTTTIQTI	MN908947.3
	10	7	8	Orf1ab 1001-1015	TIQTIVEVQPQLEME	MN908947.3
	11	7	8	Orf1ab 1011-1025	QLEMELTPVVQTIEV	MN908947.3
	12	7	8	Orf1ab 1021-1035	QTIEVNSFSGYLKLT	MN908947.3
	13	7	8	Orf1ab 1031-1045	YLKLTDNVYIKNADI	MN908947.3
	14	7	8	Orf1ab 1041-1055	KNADIVEEAKKVKPT	MN908947.3
	15	7	8	Orf1ab 1051-1065	KVKPTVVVNAANVYL	MN908947.3
	16	7	8	Orf1ab 1061-1075	ANVYLKHGGGVAGAL	MN908947.3
	17	7	8	Orf1ab 1071-1085	VAGALNKATNNAMQV	MN908947.3
	18	7	8	Orf1ab 1081-1095	NAMQVESDDYIATNG	MN908947.3
	19	7	8	Orf1ab 1091-1105	IATNGPLKVGGSCVL	MN908947.3
	20	7	8	Orf1ab 1101-1115	GSCVLSGHNLAKHCL	MN908947.3
	21	7	8	Orf1ab 1111-1125	AKHCLHVVGPNVNKG	MN908947.3
	22	7	8	Orf1ab 1121-1135	NVNKGEDIQLLKSAY	MN908947.3
	23	7	8	Orf1ab 1131-1145	LKSAYENFNQHEVLL	MN908947.3
	24	7	8	Orf1ab 1141-1155	HEVLLAPLLSAGIFG	MN908947.3
	25	7	8	Orf1ab 1151-1165	AGIFGADPIHSLRVC	MN908947.3
	26	7	8	Orf1ab 1161-1175	SLRVCVDTVRTNVYL	MN908947.3
	27	7	8	Orf1ab 1171-1185	TNVYLAVFDKNLYDK	MN908947.3
	28	7	8	Orf1ab 1181-1195	NLYDKLVSSFLEMKS	MN908947.3
	29	7	8	Orf1ab 1191-1205	LEMKSEKQVEQKIAE	MN908947.3
	30	7	8	Orf1ab 1201-1215	QKIAEIPKEEVKPFI	MN908947.3
	31	7	8	Orf1ab 1211-1225	VKPFITESKPSVEQR	MN908947.3
	32	7	8	Orf1ab 1221-1235	SVEQRKQDDKKIKAC	MN908947.3
	33	7	8	Orf1ab 1231-1245	KIKACVEEVTTTLEE	MN908947.3
	34	7	8	Orf1ab 1241-1255	TTLEETKFLTENLLL	MN908947.3
	35	7	8	Orf1ab 1251-1265	ENLLLYIDINGNLHP	MN908947.3
	36	7	8	Orf1ab 1261-1275	GNLHPDSATLVSDID	MN908947.3
	37	7	8	Orf1ab 1271-1285	VSDIDITFLKKDAPY	MN908947.3
	38	7	8	Orf1ab 1281-1295	KDAPYIVGDVVQEGV	MN908947.3
	39	7	8	Orf1ab 1291-1305	VQEGVLTAVVIPTKK	MN908947.3
	40	7	8	Orf1ab 1301-1315	IPTKKAGGTTEMLAK	MN908947.3
	41	7	8	Orf1ab 1311-1325	EMLAKALRKVPTDNY	MN908947.3
	42	7	8	Orf1ab 1321-1335	PTDNYITTYPGQGLN	MN908947.3
	43	7	8	Orf1ab 1331-1345	GQGLNGYTVEEAKTV	MN908947.3
	44	7	8	Orf1ab 1341-1355	EAKTVLKKCKSAFYI	MN908947.3
	45	7	8	Orf1ab 1351-1365	SAFYILPSIISNEKQ	MN908947.3
	46	7	8	Orf1ab 1361-1375	SNEKQEILGTVSWNL	MN908947.3
	47	7	8	Orf1ab 1371-1385	VSWNLREMLAHAEET	MN908947.3
	48	7	8	Orf1ab 1381-1395	HAEETRKLMPVCVET	MN908947.3
	1	9	10	Orf1ab 1391-1405	VCVETKAIVSTIQRK	MN908947.3
	2	9	10	Orf1ab 1401-1415	TIQRKYKGIKIQEGV	MN908947.3
	3	9	10	Orf1ab 1411-1425	IQEGVVDYGARFYFY	MN908947.3
	4	9	10	Orf1ab 1421-1435	RFYFYTSKTTVASLI	MN908947.3
	5	9	10	Orf1ab 1431-1445	VASLINTLNDLNETL	MN908947.3
	6	9	10	Orf1ab 1441-1455	LNETLVTMPLGYVTH	MN908947.3
	7	9	10	Orf1ab 1451-1465	GYVTHGLNLEEAARY	MN908947.3
	8	9	10	Orf1ab 1461-1475	EAARYMRSLKVPATV	MN908947.3
	9	9	10	Orf1ab 1471-1485	VPATVSVSSPDAVTA	MN908947.3
	10	9	10	Orf1ab 1481-1495	DAVTAYNGYLTSSSK	MN908947.3
	11	9	10	Orf1ab 1491-1505	TSSSKTPEEHFIETI	MN908947.3
	12	9	10	Orf1ab 1501-1515	FIETISLAGSYKDWS	MN908947.3
	13	9	10	Orf1ab 1511-1525	YKDWSYSGQSTQLGI	MN908947.3
	14	9	10	Orf1ab 1521-1535	TQLGIEFLKRGDKSV	MN908947.3
	15	9	10	Orf1ab 1531-1545	GDKSVYYTSNPTTFH	MN908947.3
	16	9	10	Orf1ab 1541-1555	PTTFHLDGEVITFDN	MN908947.3
	17	9	10	Orf1ab 1551-1565	ITFDNLKTLLSLREV	MN908947.3
	18	9	10	Orf1ab 1561-1575	SLREVRTIKVFTTVD	MN908947.3
	19	9	10	Orf1ab 1571-1585	FTTVDNINLHTQVVD	MN908947.3
	20	9	10	Orf1ab 1581-1595	TQVVDMSMTYGQQFG	MN908947.3
	21	9	10	Orf1ab 1591-1605	GQQFGPTYLDGADVT	MN908947.3
	22	9	10	Orf1ab 1601-1615	GADVTKIKPHNSHEG	MN908947.3
	23	9	10	Orf1ab 1611-1625	NSHEGKTFYVLPNDD	MN908947.3
	24	9	10	Orf1ab 1621-1635	LPNDDTLRVEAFEYY	MN908947.3
	25	9	10	Orf1ab 1631-1645	AFEYYHTTDPSFLGR	MN908947.3
	26	9	10	Orf1ab 1641-1655	SFLGRYMSALNHTKK	MN908947.3
	27	9	10	Orf1ab 1651-1665	NHTKKWKYPQVNGLT	MN908947.3
	28	9	10	Orf1ab 1661-1675	VNGLTSIKWADNNCY	MN908947.3
	29	9	10	Orf1ab 1671-1685	DNNCYLATALLTLQQ	MN908947.3
	30	9	10	Orf1ab 1681-1695	LTLQQIELKFNPPAL	MN908947.3
	31	9	10	Orf1ab 1691-1705	NPPALQDAYYRARAG	MN908947.3
	32	9	10	Orf1ab 1701-1715	RARAGEAANFCALIL	MN908947.3
	33	9	10	Orf1ab 1711-1725	CALILAYCNKTVGEL	MN908947.3
	34	9	10	Orf1ab 1721-1735	TVGELGDVRETMSYL	MN908947.3
	35	9	10	Orf1ab 1731-1745	TMSYLFQHANLDSCK	MN908947.3
	36	9	10	Orf1ab 1741-1755	LDSCKRVLNVVCKTC	MN908947.3
	37	9	10	Orf1ab 1751-1765	VCKTCGQQQTTLKGV	MN908947.3
	38	9	10	Orf1ab 1761-1775	TLKGVEAVMYMGTLS	MN908947.3
	39	9	10	Orf1ab 1771-1785	MGTLSYEQFKKGVQI	MN908947.3
	40	9	10	Orf1ab 1781-1795	KGVQIPCTCGKQATK	MN908947.3
	41	9	10	Orf1ab 1791-1805	KQATKYLVQQESPFV	MN908947.3
	42	9	10	Orf1ab 1801-1815	ESPFVMMSAPPAQYE	MN908947.3
	43	9	10	Orf1ab 1811-1825	PAQYELKHGTFTCAS	MN908947.3
	44	9	10	Orf1ab 1821-1835	FTCASEYTGNYQCGH	MN908947.3
	45	9	10	Orf1ab 1831-1845	YQCGHYKHITSKETL	MN908947.3
	46	9	10	Orf1ab 1841-1855	SKETLYCIDGALLTK	MN908947.3
	47	9	10	Orf1ab 1851-1865	ALLTKSSEYKGPITD	MN908947.3
	48	9	10	Orf1ab 1861-1875	GPITDVFYKENSYTT	MN908947.3
	1	11	12	Orf1ab 1871-1885	NSYTTTIKPVTYKLD	MN908947.3
	2	11	12	Orf1ab 1881-1895	TYKLDGVVCTEIDPK	MN908947.3
	3	11	12	Orf1ab 1891-1905	EIDPKLDNYYKKDNS	MN908947.3
	4	11	12	Orf1ab 1901-1915	KKDNSYFTEQPIDLV	MN908947.3
	5	11	12	Orf1ab 1911-1925	PIDLVPNQPYPNASF	MN908947.3
	6	11	12	Orf1ab 1921-1935	PNASFDNFKFVCDNI	MN908947.3
	7	11	12	Orf1ab 1931-1945	VCDNIKFADDLNQLT	MN908947.3
	8	11	12	Orf1ab 1941-1955	LNQLTGYKKPASREL	MN908947.3
	9	11	12	Orf1ab 1951-1965	ASRELKVTFFPDLNG	MN908947.3
	10	11	12	Orf1ab 1961-1975	PDLNGDVVAIDYKHY	MN908947.3
	11	11	12	Orf1ab 1971-1985	DYKHYTPSFKKGAKL	MN908947.3
	12	11	12	Orf1ab 1981-1995	KGAKLLHKPIVWHVN	MN908947.3
	13	11	12	Orf1ab 1991-2005	VWHVNNATNKATYKP	MN908947.3
	14	11	12	Orf1ab 2001-2015	ATYKPNTWCIRCLWS	MN908947.3
	15	11	12	Orf1ab 2011-2025	RCLWSTKPVETSNSF	MN908947.3
	16	11	12	Orf1ab 2021-2035	TSNSFDVLKSEDAQG	MN908947.3
	17	11	12	Orf1ab 2031-2045	EDAQGMDNLACEDLK	MN908947.3
	18	11	12	Orf1ab 2041-2055	CEDLKPVSEEVVENP	MN908947.3
	19	11	12	Orf1ab 2051-2065	VVENPTIQKDVLECN	MN908947.3
	20	11	12	Orf1ab 2061-2075	VLECNVKTTEVVGDI	MN908947.3
	21	11	12	Orf1ab 2071-2085	VVGDIILKPANNSLK	MN908947.3
	22	11	12	Orf1ab 2081-2095	NNSLKITEEVGHTDL	MN908947.3
	23	11	12	Orf1ab 2091-2105	GHTDLMAAYVDNSSL	MN908947.3
	24	11	12	Orf1ab 2101-2115	DNSSLTIKKPNELSR	MN908947.3
	25	11	12	Orf1ab 2111-2125	NELSRVLGLKTLATH	MN908947.3
	26	11	12	Orf1ab 2121-2135	TLATHGLAAVNSVPW	MN908947.3
	27	11	12	Orf1ab 2131-2145	NSVPWDTIANYAKPF	MN908947.3
	28	11	12	Orf1ab 2141-2155	YAKPFLNKVVSTTTN	MN908947.3
	29	11	12	Orf1ab 2151-2165	STTTNIVTRCLNRVC	MN908947.3
	30	11	12	Orf1ab 2161-2175	LNRVCTNYMPYFFTL	MN908947.3
	31	11	12	Orf1ab 2171-2185	YFFTLLLQLCTFTRS	MN908947.3
	32	11	12	Orf1ab 2181-2195	TFTRSTNSRIKASMP	MN908947.3
	33	11	12	Orf1ab 2191-2205	KASMPTTIAKNTVKS	MN908947.3
	34	11	12	Orf1ab 2201-2215	NTVKSVGKFCLEASF	MN908947.3
	35	11	12	Orf1ab 2211-2225	LEASFNYLKSPNFSK	MN908947.3
	36	11	12	Orf1ab 2221-2235	PNFSKLINIIIWFLL	MN908947.3
	37	11	12	Orf1ab 2231-2245	IWFLLLSVCLGSLIY	MN908947.3
	38	11	12	Orf1ab 2241-2255	GSLIYSTAALGVLMS	MN908947.3
	39	11	12	Orf1ab 2251-2265	GVLMSNLGMPSYCTG	MN908947.3
	40	11	12	Orf1ab 2261-2275	SYCTGYREGYLNSTN	MN908947.3
	41	11	12	Orf1ab 2271-2285	LNSTNVTIATYCTGS	MN908947.3
	42	11	12	Orf1ab 2281-2295	YCTGSIPCSVCLSGL	MN908947.3
	43	11	12	Orf1ab 2291-2305	CLSGLDSLDTYPSLE	MN908947.3
	44	11	12	Orf1ab 2301-2315	YPSLETIQITISSFK	MN908947.3
	45	11	12	Orf1ab 2311-2325	ISSFKWDLTAFGLVA	MN908947.3
	46	11	12	Orf1ab 2321-2335	FGLVAEWFLAYILFT	MN908947.3
	47	11	12	Orf1ab 2331-2345	YILFTRFFYVLGLAA	MN908947.3
	48	11	12	Orf1ab 2341-2355	LGLAAIMQLFFSYFA	MN908947.3
	1	13	14	Orf1ab 2351-2365	FSYFAVHFISNSWLM	MN908947.3
	2	13	14	Orf1ab 2361-2375	NSWLMWLIINLVQMA	MN908947.3
	3	13	14	Orf1ab 2371-2385	LVQMAPISAMVRMYI	MN908947.3
	4	13	14	Orf1ab 2381-2395	VRMYIFFASFYYVWK	MN908947.3
	5	13	14	Orf1ab 2391-2405	YYVWKSYVHVVDGCN	MN908947.3
	6	13	14	Orf1ab 2401-2415	VDGCNSSTCMMCYKR	MN908947.3
	7	13	14	Orf1ab 2411-2425	MCYKRNRATRVECTT	MN908947.3
	8	13	14	Orf1ab 2421-2435	VECTTIVNGVRRSFY	MN908947.3
	9	13	14	Orf1ab 2431-2445	RRSFYVYANGGKGFC	MN908947.3
	10	13	14	Orf1ab 2441-2455	GKGFCKLHNWNCVNC	MN908947.3
	11	13	14	Orf1ab 2451-2465	NCVNCDTFCAGSTFI	MN908947.3
	12	13	14	Orf1ab 2461-2475	GSTFISDEVARDLSL	MN908947.3
	13	13	14	Orf1ab 2471-2485	RDLSLQFKRPINPTD	MN908947.3
	14	13	14	Orf1ab 2481-2495	INPTDQSSYIVDSVT	MN908947.3
	15	13	14	Orf1ab 2491-2505	VDSVTVKNGSIHLYF	MN908947.3
	16	13	14	Orf1ab 2501-2515	IHLYFDKAGQKTYER	MN908947.3
	17	13	14	Orf1ab 2511-2525	KTYERHSLSHFVNLD	MN908947.3
	18	13	14	Orf1ab 2521-2535	FVNLDNLRANNTKGS	MN908947.3
	19	13	14	Orf1ab 2531-2545	NTKGSLPINVIVFDG	MN908947.3
	20	13	14	Orf1ab 2541-2555	IVFDGKSKCEESSAK	MN908947.3
	21	13	14	Orf1ab 2551-2565	ESSAKSASVYYSQLM	MN908947.3
	22	13	14	Orf1ab 2561-2575	YSQLMCQPILLLDQA	MN908947.3
	23	13	14	Orf1ab 2571-2585	LLDQALVSDVGDSAE	MN908947.3
	24	13	14	Orf1ab 2581-2595	GDSAEVAVKMFDAYV	MN908947.3
	25	13	14	Orf1ab 2591-2605	FDAYVNTFSSTFNVP	MN908947.3
	26	13	14	Orf1ab 2601-2615	TFNVPMEKLKTLVAT	MN908947.3
	27	13	14	Orf1ab 2611-2625	TLVATAEAELAKNVS	MN908947.3
	28	13	14	Orf1ab 2621-2635	AKNVSLDNVLSTFIS	MN908947.3
	29	13	14	Orf1ab 2631-2645	STFISAARQGFVDSD	MN908947.3
	30	13	14	Orf1ab 2641-2655	FVDSDVETKDVVECL	MN908947.3
	31	13	14	Orf1ab 2651-2665	VVECLKLSHQSDIEV	MN908947.3
	32	13	14	Orf1ab 2661-2675	SDIEVTGDSCNNYML	MN908947.3
	33	13	14	Orf1ab 2671-2685	NNYMLTYNKVENMTP	MN908947.3
	34	13	14	Orf1ab 2681-2695	ENMTPRDLGACIDCS	MN908947.3
	35	13	14	Orf1ab 2691-2705	CIDCSARHINAQVAK	MN908947.3
	36	13	14	Orf1ab 2701-2715	AQVAKSHNIALIWNV	MN908947.3
	37	13	14	Orf1ab 2711-2725	LIWNVKDFMSLSEQL	MN908947.3
	38	13	14	Orf1ab 2721-2735	LSEQLRKQIRSAAKK	MN908947.3
	39	13	14	Orf1ab 2731-2745	SAAKKNNLPFKLTCA	MN908947.3
	40	13	14	Orf1ab 2741-2755	KLTCATTRQVVNVVT	MN908947.3
	41	13	14	Orf1ab 2751-2765	VNVVTTKIALKGGKI	MN908947.3
	42	13	14	Orf1ab 2761-2775	KGGKIVNNWLKQLIK	MN908947.3
	43	13	14	Orf1ab 2771-2785	KQLIKVTLVFLFVAA	MN908947.3
	44	13	14	Orf1ab 2781-2795	LFVAAIFYLITPVHV	MN908947.3
	45	13	14	Orf1ab 2791-2805	TPVHVMSKHTDFSSE	MN908947.3
	46	13	14	Orf1ab 2801-2815	DFSSEIIGYKAIDGG	MN908947.3
	47	13	14	Orf1ab 2811-2825	AIDGGVTRDIASTDT	MN908947.3
	48	13	14	Orf1ab 2821-2835	ASTDTCFANKHADFD	MN908947.3
	1	15	16	Orf1ab 2831-2845	HADFDTWFSQRGGSY	MN908947.3
	2	15	16	Orf1ab 2841-2855	RGGSYTNDKACPLIA	MN908947.3
	3	15	16	Orf1ab 2851-2865	CPLIAAVITREVGFV	MN908947.3
	4	15	16	Orf1ab 2861-2875	EVGFVVPGLPGTILR	MN908947.3
	5	15	16	Orf1ab 2871-2885	GTILRTTNGDFLHFL	MN908947.3
	6	15	16	Orf1ab 2881-2895	FLHFLPRVFSAVGNI	MN908947.3
	7	15	16	Orf1ab 2891-2905	AVGNICYTPSKLIEY	MN908947.3
	8	15	16	Orf1ab 2901-2915	KLIEYTDFATSACVL	MN908947.3
	9	15	16	Orf1ab 2911-2925	SACVLAAECTIFKDA	MN908947.3
	10	15	16	Orf1ab 2921-2935	IFKDASGKPVPYCYD	MN908947.3
	11	15	16	Orf1ab 2931-2945	PYCYDTNVLEGSVAY	MN908947.3
	12	15	16	Orf1ab 2941-2955	GSVAYESLRPDTRYV	MN908947.3
	13	15	16	Orf1ab 2951-2965	DTRYVLMDGSIIQFP	MN908947.3
	14	15	16	Orf1ab 2961-2975	IIQFPNTYLEGSVRV	MN908947.3
	15	15	16	Orf1ab 2971-2985	GSVRVVTTFDSEYCR	MN908947.3
	16	15	16	Orf1ab 2981-2995	SEYCRHGTCERSEAG	MN908947.3
	17	15	16	Orf1ab 2991-3005	RSEAGVCVSTSGRWV	MN908947.3
	18	15	16	Orf1ab 3001-3015	SGRWVLNNDYYRSLP	MN908947.3
	19	15	16	Orf1ab 3011-3025	YRSLPGVFCGVDAVN	MN908947.3
	20	15	16	Orf1ab 3021-3035	VDAVNLLTNMFTPLI	MN908947.3
	21	15	16	Orf1ab 3031-3045	FTPLIQPIGALDISA	MN908947.3
	22	15	16	Orf1ab 3041-3055	LDISASIVAGGIVAI	MN908947.3
	23	15	16	Orf1ab 3051-3065	GIVAIVVTCLAYYFM	MN908947.3
	24	15	16	Orf1ab 3061-3075	AYYFMRFRRAFGEYS	MN908947.3
	25	15	16	Orf1ab 3071-3085	FGEYSHVVAFNTLLF	MN908947.3
	26	15	16	Orf1ab 3081-3095	NTLLFLMSFTVLCLT	MN908947.3
	27	15	16	Orf1ab 3091-3105	VLCLTPVYSFLPGVY	MN908947.3
	28	15	16	Orf1ab 3101-3115	LPGVYSVIYLYLTFY	MN908947.3
	29	15	16	Orf1ab 3111-3125	YLTFYLTNDVSFLAH	MN908947.3
	30	15	16	Orf1ab 3121-3135	SFLAHIQWMVMFTPL	MN908947.3
	31	15	16	Orf1ab 3131-3145	MFTPLVPFWITIAYI	MN908947.3
	32	15	16	Orf1ab 3141-3155	TIAYIICISTKHFYW	MN908947.3
	33	15	16	Orf1ab 3151-3165	KHFYWFFSNYLKRRV	MN908947.3
	34	15	16	Orf1ab 3161-3175	LKRRVVFNGVSFSTF	MN908947.3
	35	15	16	Orf1ab 3171-3185	SFSTFEEAALCTFLL	MN908947.3
	36	15	16	Orf1ab 3181-3195	CTFLLNKEMYLKLRS	MN908947.3
	37	15	16	Orf1ab 3191-3205	LKLRSDVLLPLTQYN	MN908947.3
	38	15	16	Orf1ab 3201-3215	LTQYNRYLALYNKYK	MN908947.3
	39	15	16	Orf1ab 3211-3225	YNKYKYFSGAMDTTS	MN908947.3
	40	15	16	Orf1ab 3221-3235	MDTTSYREAACCHLA	MN908947.3
	41	15	16	Orf1ab 3231-3245	CCHLAKALNDFSNSG	MN908947.3
	42	15	16	Orf1ab 3241-3255	FSNSGSDVLYQPPQT	MN908947.3
	43	15	16	Orf1ab 3251-3265	QPPQTSITSAVLQSG	MN908947.3
	44	15	16	Orf1ab 3261-3275	VLQSGFRKMAFPSGK	MN908947.3
	45	15	16	Orf1ab 3271-3285	FPSGKVEGCMVQVTC	MN908947.3
	46	15	16	Orf1ab 3281-3295	VQVTCGTTTLNGLWL	MN908947.3
	47	15	16	Orf1ab 3291-3305	NGLWLDDVVYCPRHV	MN908947.3
	48	15	16	Orf1ab 3301-3315	CPRHVICTSEDMLNP	MN908947.3
	1	17	18	Orf1ab 3311-3325	DMLNPNYEDLLIRKS	MN908947.3
	2	17	18	Orf1ab 3321-3335	LIRKSNHNFLVQAGN	MN908947.3
	3	17	18	Orf1ab 3331-3345	VQAGNVQLRVIGHSM	MN908947.3
	4	17	18	Orf1ab 3341-3355	IGHSMQNCVLKLKVD	MN908947.3
	5	17	18	Orf1ab 3351-3365	KLKVDTANPKTPKYK	MN908947.3
	6	17	18	Orf1ab 3361-3375	TPKYKFVRIQPGQTF	MN908947.3
	7	17	18	Orf1ab 3371-3385	PGQTFSVLACYNGSP	MN908947.3
	8	17	18	Orf1ab 3381-3395	YNGSPSGVYQCAMRP	MN908947.3
	9	17	18	Orf1ab 3391-3405	CAMRPNFTIKGSFLN	MN908947.3
	10	17	18	Orf1ab 3401-3415	GSFLNGSCGSVGFNI	MN908947.3
	11	17	18	Orf1ab 3411-3425	VGFNIDYDCVSFCYM	MN908947.3
	12	17	18	Orf1ab 3421-3435	SFCYMHHMELPTGVH	MN908947.3
	13	17	18	Orf1ab 3431-3445	PTGVHAGTDLEGNFY	MN908947.3
	14	17	18	Orf1ab 3441-3455	EGNFYGPFVDRQTAQ	MN908947.3
	15	17	18	Orf1ab 3451-3465	RQTAQAAGTDTTITV	MN908947.3
	16	17	18	Orf1ab 3461-3475	TTITVNVLAWLYAAV	MN908947.3
	17	17	18	Orf1ab 3471-3485	LYAAVINGDRWFLNR	MN908947.3
	18	17	18	Orf1ab 3481-3495	WFLNRFTTTLNDFNL	MN908947.3
	19	17	18	Orf1ab 3491-3505	NDFNLVAMKYNYEPL	MN908947.3
	20	17	18	Orf1ab 3501-3515	NYEPLTQDHVDILGP	MN908947.3
	21	17	18	Orf1ab 3511-3525	DILGPLSAQTGIAVL	MN908947.3
	22	17	18	Orf1ab 3521-3535	GIAVLDMCASLKELL	MN908947.3
	23	17	18	Orf1ab 3531-3545	LKELLQNGMNGRTIL	MN908947.3
	24	17	18	Orf1ab 3541-3555	GRTILGSALLEDEFT	MN908947.3
	25	17	18	Orf1ab 3551-3565	EDEFTPFDVVRQCSG	MN908947.3
	26	17	18	Orf1ab 3561-3575	RQCSGVTFQSAVKRT	MN908947.3
	27	17	18	Orf1ab 3571-3585	AVKRTIKGTHHWLLL	MN908947.3
	28	17	18	Orf1ab 3581-3595	HWLLLTILTSLLVLV	MN908947.3
	29	17	18	Orf1ab 3591-3605	LLVLVQSTQWSLFFF	MN908947.3
	30	17	18	Orf1ab 3601-3615	SLFFFLYENAFLPFA	MN908947.3
	31	17	18	Orf1ab 3611-3625	FLPFAMGIIAMSAFA	MN908947.3
	32	17	18	Orf1ab 3621-3635	MSAFAMMFVKHKHAF	MN908947.3
	33	17	18	Orf1ab 3631-3645	HKHAFLCLFLLPSLA	MN908947.3
	34	17	18	Orf1ab 3641-3655	LPSLATVAYFNMVYM	MN908947.3
	35	17	18	Orf1ab 3651-3665	NMVYMPASWVMRIMT	MN908947.3
	36	17	18	Orf1ab 3661-3675	MRIMTWLDMVDTSLS	MN908947.3
	37	17	18	Orf1ab 3671-3685	DTSLSGFKLKDCVMY	MN908947.3
	38	17	18	Orf1ab 3681-3695	DCVMYASAVVLLILM	MN908947.3
	39	17	18	Orf1ab 3691-3705	LLILMTARTVYDDGA	MN908947.3
	40	17	18	Orf1ab 3701-3715	YDDGARRVWTLMNVL	MN908947.3
	41	17	18	Orf1ab 3711-3725	LMNVLTLVYKVYYGN	MN908947.3
	42	17	18	Orf1ab 3721-3735	VYYGNALDQAISMWA	MN908947.3
	43	17	18	Orf1ab 3731-3745	ISMWALIISVTSNYS	MN908947.3
	44	17	18	Orf1ab 3741-3755	TSNYSGVVTTVMFLA	MN908947.3
	45	17	18	Orf1ab 3751-3765	VMFLARGIVFMCVEY	MN908947.3
	46	17	18	Orf1ab 3761-3775	MCVEYCPIFFITGNT	MN908947.3
	47	17	18	Orf1ab 3771-3785	ITGNTLQCIMLVYCF	MN908947.3
	48	17	18	Orf1ab 3781-3795	LVYCFLGYFCTCYFG	MN908947.3
	1	19	20	Orf1ab 3791-3805	TCYFGLFCLLNRYFR	MN908947.3
	2	19	20	Orf1ab 3801-3815	NRYFRLTLGVYDYLV	MN908947.3
	3	19	20	Orf1ab 3811-3825	YDYLVSTQEFRYMNS	MN908947.3
	4	19	20	Orf1ab 3821-3835	RYMNSQGLLPPKNSI	MN908947.3
	5	19	20	Orf1ab 3831-3845	PKNSIDAFKLNIKLL	MN908947.3
	6	19	20	Orf1ab 3841-3855	NIKLLGVGGKPCIKV	MN908947.3
	7	19	20	Orf1ab 3851-3865	PCIKVATVQSKMSDV	MN908947.3
	8	19	20	Orf1ab 3861-3875	KMSDVKCTSVVLLSV	MN908947.3
	9	19	20	Orf1ab 3871-3885	VLLSVLQQLRVESSS	MN908947.3
	10	19	20	Orf1ab 3881-3895	VESSSKLWAQCVQLH	MN908947.3
	11	19	20	Orf1ab 3891-3905	CVQLHNDILLAKDTT	MN908947.3
	12	19	20	Orf1ab 3901-3915	AKDTTEAFEKMVSLL	MN908947.3
	13	19	20	Orf1ab 3911-3925	MVSLLSVLLSMQGAV	MN908947.3
	14	19	20	Orf1ab 3921-3935	MQGAVDINKLCEEML	MN908947.3
	15	19	20	Orf1ab 3931-3945	CEEMLDNRATLQAIA	MN908947.3
	16	19	20	Orf1ab 3941-3955	LQAIASEFSSLPSYA	MN908947.3
	17	19	20	Orf1ab 3951-3965	LPSYAAFATAQEAYE	MN908947.3
	18	19	20	Orf1ab 3961-3975	QEAYEQAVANGDSEV	MN908947.3
	19	19	20	Orf1ab 3971-3985	GDSEVVLKKLKKSLN	MN908947.3
	20	19	20	Orf1ab 3981-3995	KKSLNVAKSEFDRDA	MN908947.3
	21	19	20	Orf1ab 3991-4005	FDRDAAMQRKLEKMA	MN908947.3
	22	19	20	Orf1ab 4001-4015	LEKMADQAMTQMYKQ	MN908947.3
	23	19	20	Orf1ab 4011-4025	QMYKQARSEDKRAKV	MN908947.3
	24	19	20	Orf1ab 4021-4035	KRAKVTSAMQTMLFT	MN908947.3
	25	19	20	Orf1ab 4031-4045	TMLFTMLRKLDNDAL	MN908947.3
	26	19	20	Orf1ab 4041-4055	DNDALNNIINNARDG	MN908947.3
	27	19	20	Orf1ab 4051-4065	NARDGCVPLNIIPLT	MN908947.3
	28	19	20	Orf1ab 4061-4075	IIPLTTAAKLMVVIP	MN908947.3
	29	19	20	Orf1ab 4071-4085	MVVIPDYNTYKNTCD	MN908947.3
	30	19	20	Orf1ab 4081-4095	KNTCDGTTFTYASAL	MN908947.3
	31	19	20	Orf1ab 4091-4105	YASALWEIQQVVDAD	MN908947.3
	32	19	20	Orf1ab 4101-4115	VVDADSKIVQLSEIS	MN908947.3
	33	19	20	Orf1ab 4111-4125	LSEISMDNSPNLAWP	MN908947.3
	34	19	20	Orf1ab 4121-4135	NLAWPLIVTALRANS	MN908947.3
	35	19	20	Orf1ab 4131-4145	LRANSAVKLQNNELS	MN908947.3
	36	19	20	Orf1ab 4141-4155	NNELSPVALRQMSCA	MN908947.3
	37	19	20	Orf1ab 4151-4165	QMSCAAGTTQTACTD	MN908947.3
	38	19	20	Orf1ab 4161-4175	TACTDDNALAYYNTT	MN908947.3
	39	19	20	Orf1ab 4171-4185	YYNTTKGGRFVLALL	MN908947.3
	40	19	20	Orf1ab 4181-4195	VLALLSDLQDLKWAR	MN908947.3
	41	19	20	Orf1ab 4191-4205	LKWARFPKSDGTGTI	MN908947.3
	42	19	20	Orf1ab 4201-4215	GTGTIYTELEPPCRF	MN908947.3
	43	19	20	Orf1ab 4211-4225	PPCRFVTDTPKGPKV	MN908947.3
	44	19	20	Orf1ab 4221-4235	KGPKVKYLYFIKGLN	MN908947.3
	45	19	20	Orf1ab 4231-4245	IKGLNNLNRGMVLGS	MN908947.3
	46	19	20	Orf1ab 4241-4255	MVLGSLAATVRLQAG	MN908947.3
	47	19	20	Orf1ab 4251-4265	RLQAGNATEVPANST	MN908947.3
	48	19	20	Orf1ab 4261-4275	PANSTVLSFCAFAVD	MN908947.3
	1	21	22	Orf1ab 4271-4285	AFAVDAAKAYKDYLA	MN908947.3
	2	21	22	Orf1ab 4281-4295	KDYLASGGQPITNCV	MN908947.3
	3	21	22	Orf1ab 4291-4305	ITNCVKMLCTHTGTG	MN908947.3
	4	21	22	Orf1ab 4301-4315	HTGTGQAITVTPEAN	MN908947.3
	5	21	22	Orf1ab 4311-4325	TPEANMDQESFGGAS	MN908947.3
	6	21	22	Orf1ab 4321-4335	FGGASCCLYCRCHID	MN908947.3
	7	21	22	Orf1ab 4331-4345	RCHIDHPNPKGFCDL	MN908947.3
	8	21	22	Orf1ab 4341-4355	GFCDLKGKYVQIPTT	MN908947.3
	9	21	22	Orf1ab 4351-4365	QIPTTCANDPVGFTL	MN908947.3
	10	21	22	Orf1ab 4361-4375	VGFTLKNTVCTVCGM	MN908947.3
	11	21	22	Orf1ab 4371-4385	TVCGMWKGYGCSCDQ	MN908947.3
	12	21	22	Orf1ab 4381-4395	CSCDQLREPMLQSAD	MN908947.3
	13	21	22	Orf1ab 4391-4405	LQSADAQSFLNRVCG	MN908947.3
	14	21	22	Orf1ab 4401-4415	NRVCGVSAARLTPCG	MN908947.3
	15	21	22	Orf1ab 4411-4425	LTPCGTGTSTDVVYR	MN908947.3
	16	21	22	Orf1ab 4421-4435	DVVYRAFDIYNDKVA	MN908947.3
	17	21	22	Orf1ab 4431-4445	NDKVAGFAKFLKTNC	MN908947.3
	18	21	22	Orf1ab 4441-4455	LKTNCCRFQEKDEDD	MN908947.3
	19	21	22	Orf1ab 4451-4465	KDEDDNLIDSYFVVK	MN908947.3
	20	21	22	Orf1ab 4461-4475	YFVVKRHTFSNYQHE	MN908947.3
	21	21	22	Orf1ab 4471-4485	NYQHEETIYNLLKDC	MN908947.3
	22	21	22	Orf1ab 4481-4495	LLKDCPAVAKHDFFK	MN908947.3
	23	21	22	Orf1ab 4491-4505	HDFFKFRIDGDMVPH	MN908947.3
	24	21	22	Orf1ab 4501-4515	DMVPHISRQRLTKYT	MN908947.3
	25	21	22	Orf1ab 4511-4525	LTKYTMADLVYALRH	MN908947.3
	26	21	22	Orf1ab 4521-4535	YALRHFDEGNCDTLK	MN908947.3
	27	21	22	Orf1ab 4531-4545	CDTLKEILVTYNCCD	MN908947.3
	28	21	22	Orf1ab 4541-4555	YNCCDDDYFNKKDWY	MN908947.3
	29	21	22	Orf1ab 4551-4565	KKDWYDFVENPDILR	MN908947.3
	30	21	22	Orf1ab 4561-4575	PDILRVYANLGERVR	MN908947.3
	31	21	22	Orf1ab 4571-4585	GERVRQALLKTVQFC	MN908947.3
	32	21	22	Orf1ab 4581-4595	TVQFCDAMRNAGIVG	MN908947.3
	33	21	22	Orf1ab 4591-4605	AGIVGVLTLDNQDLN	MN908947.3
	34	21	22	Orf1ab 4601-4615	NQDLNGNWYDFGDFI	MN908947.3
	35	21	22	Orf1ab 4611-4625	FGDFIQTTPGSGVPV	MN908947.3
	36	21	22	Orf1ab 4621-4635	SGVPVVDSYYSLLMP	MN908947.3
	37	21	22	Orf1ab 4631-4645	SLLMPILTLTRALTA	MN908947.3
	38	21	22	Orf1ab 4641-4655	RALTAESHVDTDLTK	MN908947.3
	39	21	22	Orf1ab 4651-4665	TDLTKPYIKWDLLKY	MN908947.3
	40	21	22	Orf1ab 4661-4675	DLLKYDFTEERLKLF	MN908947.3
	41	21	22	Orf1ab 4671-4685	RLKLFDRYFKYWDQT	MN908947.3
	42	21	22	Orf1ab 4681-4695	YWDQTYHPNCVNCLD	MN908947.3
	43	21	22	Orf1ab 4691-4705	VNCLDDRCILHCANF	MN908947.3
	44	21	22	Orf1ab 4701-4715	HCANFNVLFSTVFPP	MN908947.3
	45	21	22	Orf1ab 4711-4725	TVFPPTSFGPLVRKI	MN908947.3
	46	21	22	Orf1ab 4721-4735	LVRKIFVDGVPFVVS	MN908947.3
	47	21	22	Orf1ab 4731-4745	PFVVSTGYHFRELGV	MN908947.3
	48	21	22	Orf1ab 4741-4755	RELGVVHNQDVNLHS	MN908947.3
	1	23	24	Orf1ab 4751-4765	VNLHSSRLSFKELLV	MN908947.3
	2	23	24	Orf1ab 4761-4775	KELLVYAADPAMHAA	MN908947.3
	3	23	24	Orf1ab 4771-4785	AMHAASGNLLLDKRT	MN908947.3
	4	23	24	Orf1ab 4781-4795	LDKRTTCFSVAALTN	MN908947.3
	5	23	24	Orf1ab 4791-4805	AALTNNVAFQTVKPG	MN908947.3
	6	23	24	Orf1ab 4801-4815	TVKPGNFNKDFYDFA	MN908947.3
	7	23	24	Orf1ab 4811-4825	FYDFAVSKGFFKEGS	MN908947.3
	8	23	24	Orf1ab 4821-4835	FKEGSSVELKHFFFA	MN908947.3
	9	23	24	Orf1ab 4831-4845	HFFFAQDGNAAISDY	MN908947.3
	10	23	24	Orf1ab 4841-4855	AISDYDYYRYNLPTM	MN908947.3
	11	23	24	Orf1ab 4851-4865	NLPTMCDIRQLLFVV	MN908947.3
	12	23	24	Orf1ab 4861-4875	LLFVVEVVDKYFDCY	MN908947.3
	13	23	24	Orf1ab 4871-4885	YFDCYDGGCINANQV	MN908947.3
	14	23	24	Orf1ab 4881-4895	NANQVIVNNLDKSAG	MN908947.3
	15	23	24	Orf1ab 4891-4905	DKSAGFPFNKWGKAR	MN908947.3
	16	23	24	Orf1ab 4901-4915	WGKARLYYDSMSYED	MN908947.3
	17	23	24	Orf1ab 4911-4925	MSYEDQDALFAYTKR	MN908947.3
	18	23	24	Orf1ab 4921-4935	AYTKRNVIPTITQMN	MN908947.3
	19	23	24	Orf1ab 4931-4945	ITQMNLKYAISAKNR	MN908947.3
	20	23	24	Orf1ab 4941-4955	SAKNRARTVAGVSIC	MN908947.3
	21	23	24	Orf1ab 4951-4965	GVSICSTMTNRQFHQ	MN908947.3
	22	23	24	Orf1ab 4961-4975	RQFHQKLLKSIAATR	MN908947.3
	23	23	24	Orf1ab 4971-4985	IAATRGATVVIGTSK	MN908947.3
	24	23	24	Orf1ab 4981-4995	IGTSKFYGGWHNMLK	MN908947.3
	25	23	24	Orf1ab 4991-5005	HNMLKTVYSDVENPH	MN908947.3
	26	23	24	Orf1ab 5001-5015	VENPHLMGWDYPKCD	MN908947.3
	27	23	24	Orf1ab 5011-5025	YPKCDRAMPNMLRIM	MN908947.3
	28	23	24	Orf1ab 5021-5035	MLRIMASLVLARKHT	MN908947.3
	29	23	24	Orf1ab 5031-5045	ARKHTTCCSLSHRFY	MN908947.3
	30	23	24	Orf1ab 5041-5055	SHRFYRLANECAQVL	MN908947.3
	31	23	24	Orf1ab 5051-5065	CAQVLSEMVMCGGSL	MN908947.3
	32	23	24	Orf1ab 5061-5075	CGGSLYVKPGGTSSG	MN908947.3
	33	23	24	Orf1ab 5071-5085	GTSSGDATTAYANSV	MN908947.3
	34	23	24	Orf1ab 5081-5095	YANSVFNICQAVTAN	MN908947.3
	35	23	24	Orf1ab 5091-5105	AVTANVNALLSTDGN	MN908947.3
	36	23	24	Orf1ab 5101-5115	STDGNKIADKYVRNL	MN908947.3
	37	23	24	Orf1ab 5111-5125	YVRNLQHRLYECLYR	MN908947.3
	38	23	24	Orf1ab 5121-5135	ECLYRNRDVDTDFVN	MN908947.3
	39	23	24	Orf1ab 5131-5145	TDFVNEFYAYLRKHF	MN908947.3
	40	23	24	Orf1ab 5141-5155	LRKHFSMMILSDDAV	MN908947.3
	41	23	24	Orf1ab 5151-5165	SDDAVVCFNSTYASQ	MN908947.3
	42	23	24	Orf1ab 5161-5175	TYASQGLVASIKNFK	MN908947.3
	43	23	24	Orf1ab 5171-5185	IKNFKSVLYYQNNVF	MN908947.3
	44	23	24	Orf1ab 5181-5195	QNNVFMSEAKCWTET	MN908947.3
	45	23	24	Orf1ab 5191-5205	CWTETDLTKGPHEFC	MN908947.3
	46	23	24	Orf1ab 5201-5215	PHEFCSQHTMLVKQG	MN908947.3
	47	23	24	Orf1ab 5211-5225	LVKQGDDYVYLPYPD	MN908947.3
	48	23	24	Orf1ab 5221-5235	LPYPDPSRILGAGCF	MN908947.3
	1	25	26	Orf1ab 5231-5245	GAGCFVDDIVKTDGT	MN908947.3
	2	25	26	Orf1ab 5241-5255	KTDGTLMIERFVSLA	MN908947.3
	3	25	26	Orf1ab 5251-5265	FVSLAIDAYPLTKHP	MN908947.3
	4	25	26	Orf1ab 5261-5275	LTKHPNQEYADVFHL	MN908947.3
	5	25	26	Orf1ab 5271-5285	DVFHLYLQYIRKLHD	MN908947.3
	6	25	26	Orf1ab 5281-5295	RKLHDELTGHMLDMY	MN908947.3
	7	25	26	Orf1ab 5291-5305	MLDMYSVMLTNDNTS	MN908947.3
	8	25	26	Orf1ab 5301-5315	NDNTSRYWEPEFYEA	MN908947.3
	9	25	26	Orf1ab 5311-5325	EFYEAMYTPHTVLQA	MN908947.3
	10	25	26	Orf1ab 5321-5335	TVLQAVGACVLCNSQ	MN908947.3
	11	25	26	Orf1ab 5331-5345	LCNSQTSLRCGACIR	MN908947.3
	12	25	26	Orf1ab 5341-5355	GACIRRPFLCCKCCY	MN908947.3
	13	25	26	Orf1ab 5351-5365	CKCCYDHVISTSHKL	MN908947.3
	14	25	26	Orf1ab 5361-5375	TSHKLVLSVNPYVCN	MN908947.3
	15	25	26	Orf1ab 5371-5385	PYVCNAPGCDVTDVT	MN908947.3
	16	25	26	Orf1ab 5381-5395	VTDVTQLYLGGMSYY	MN908947.3
	17	25	26	Orf1ab 5391-5405	GMSYYCKSHKPPISF	MN908947.3
	18	25	26	Orf1ab 5401-5415	PPISFPLCANGQVFG	MN908947.3
	19	25	26	Orf1ab 5411-5425	GQVFGLYKNTCVGSD	MN908947.3
	20	25	26	Orf1ab 5421-5435	CVGSDNVTDFNAIAT	MN908947.3
	21	25	26	Orf1ab 5431-5445	NAIATCDWTNAGDYI	MN908947.3
	22	25	26	Orf1ab 5441-5455	AGDYILANTCTERLK	MN908947.3
	23	25	26	Orf1ab 5451-5465	TERLKLFAAETLKAT	MN908947.3
	24	25	26	Orf1ab 5461-5475	TLKATEETFKLSYGI	MN908947.3
	25	25	26	Orf1ab 5471-5485	LSYGIATVREVLSDR	MN908947.3
	26	25	26	Orf1ab 5481-5495	VLSDRELHLSWEVGK	MN908947.3
	27	25	26	Orf1ab 5491-5505	WEVGKPRPPLNRNYV	MN908947.3
	28	25	26	Orf1ab 5501-5515	NRNYVFTGYRVTKNS	MN908947.3
	29	25	26	Orf1ab 5511-5525	VTKNSKVQIGEYTFE	MN908947.3
	30	25	26	Orf1ab 5521-5535	EYTFEKGDYGDAVVY	MN908947.3
	31	25	26	Orf1ab 5531-5545	DAVVYRGTTTYKLNV	MN908947.3
	32	25	26	Orf1ab 5541-5555	YKLNVGDYFVLTSHT	MN908947.3
	33	25	26	Orf1ab 5551-5565	LTSHTVMPLSAPTLV	MN908947.3
	34	25	26	Orf1ab 5561-5575	APTLVPQEHYVRITG	MN908947.3
	35	25	26	Orf1ab 5571-5585	VRITGLYPTLNISDE	MN908947.3
	36	25	26	Orf1ab 5581-5595	NISDEFSSNVANYQK	MN908947.3
	37	25	26	Orf1ab 5591-5605	ANYQKVGMQKYSTLQ	MN908947.3
	38	25	26	Orf1ab 5601-5615	YSTLQGPPGTGKSHF	MN908947.3
	39	25	26	Orf1ab 5611-5625	GKSHFAIGLALYYPS	MN908947.3
	40	25	26	Orf1ab 5621-5635	LYYPSARIVYTACSH	MN908947.3
	41	25	26	Orf1ab 5631-5645	TACSHAAVDALCEKA	MN908947.3
	42	25	26	Orf1ab 5641-5655	LCEKALKYLPIDKCS	MN908947.3
	43	25	26	Orf1ab 5651-5665	IDKCSRIIPARARVE	MN908947.3
	44	25	26	Orf1ab 5661-5675	RARVECFDKFKVNST	MN908947.3
	45	25	26	Orf1ab 5671-5685	KVNSTLEQYVFCTVN	MN908947.3
	46	25	26	Orf1ab 5681-5695	FCTVNALPETTADIV	MN908947.3
	47	25	26	Orf1ab 5691-5705	TADIVVFDEISMATN	MN908947.3
	48	25	26	Orf1ab 5701-5715	SMATNYDLSVVNARL	MN908947.3
	1	27	28	Orf1ab 5711-5725	VNARLRAKHYVYIGD	MN908947.3
	2	27	28	Orf1ab 5721-5735	VYIGDPAQLPAPRTL	MN908947.3
	3	27	28	Orf1ab 5731-5745	APRTLLTKGTLEPEY	MN908947.3
	4	27	28	Orf1ab 5741-5755	LEPEYFNSVCRLMKT	MN908947.3
	5	27	28	Orf1ab 5751-5765	RLMKTIGPDMFLGTC	MN908947.3
	6	27	28	Orf1ab 5761-5775	FLGTCRRCPAEIVDT	MN908947.3
	7	27	28	Orf1ab 5771-5785	EIVDTVSALVYDNKL	MN908947.3
	8	27	28	Orf1ab 5781-5795	YDNKLKAHKDKSAQC	MN908947.3
	9	27	28	Orf1ab 5791-5805	KSAQCFKMFYKGVIT	MN908947.3
	10	27	28	Orf1ab 5801-5815	KGVITHDVSSAINRP	MN908947.3
	11	27	28	Orf1ab 5811-5825	AINRPQIGVVREFLT	MN908947.3
	12	27	28	Orf1ab 5821-5835	REFLTRNPAWRKAVF	MN908947.3
	13	27	28	Orf1ab 5831-5845	RKAVFISPYNSQNAV	MN908947.3
	14	27	28	Orf1ab 5841-5855	SQNAVASKILGLPTQ	MN908947.3
	15	27	28	Orf1ab 5851-5865	GLPTQTVDSSQGSEY	MN908947.3
	16	27	28	Orf1ab 5861-5875	QGSEYDYVIFTQTTE	MN908947.3
	17	27	28	Orf1ab 5871-5885	TQTTETAHSCNVNRF	MN908947.3
	18	27	28	Orf1ab 5881-5895	NVNRFNVAITRAKVG	MN908947.3
	19	27	28	Orf1ab 5891-5905	RAKVGILCIMSDRDL	MN908947.3
	20	27	28	Orf1ab 5901-5915	SDRDLYDKLQFTSLE	MN908947.3
	21	27	28	Orf1ab 5911-5925	FTSLEIPRRNVATLQ	MN908947.3
	22	27	28	Orf1ab 5921-5935	VATLQAENVTGLFKD	MN908947.3
	23	27	28	Orf1ab 5931-5945	GLFKDCSKVITGLHP	MN908947.3
	24	27	28	Orf1ab 5941-5955	TGLHPTQAPTHLSVD	MN908947.3
	25	27	28	Orf1ab 5951-5965	HLSVDTKFKTEGLCV	MN908947.3
	26	27	28	Orf1ab 5961-5975	EGLCVDIPGIPKDMT	MN908947.3
	27	27	28	Orf1ab 5971-5985	PKDMTYRRLISMMGF	MN908947.3
	28	27	28	Orf1ab 5981-5995	SMMGFKMNYQVNGYP	MN908947.3
	29	27	28	Orf1ab 5991-6005	VNGYPNMFITREEAI	MN908947.3
	30	27	28	Orf1ab 6001-6015	REEAIRHVRAWIGFD	MN908947.3
	31	27	28	Orf1ab 6011-6025	WIGFDVEGCHATREA	MN908947.3
	32	27	28	Orf1ab 6021-6035	ATREAVGTNLPLQLG	MN908947.3
	33	27	28	Orf1ab 6031-6045	PLQLGFSTGVNLVAV	MN908947.3
	34	27	28	Orf1ab 6041-6055	NLVAVPTGYVDTPNN	MN908947.3
	35	27	28	Orf1ab 6051-6065	DTPNNTDFSRVSAKP	MN908947.3
	36	27	28	Orf1ab 6061-6075	VSAKPPPGDQFKHLI	MN908947.3
	37	27	28	Orf1ab 6071-6085	FKHLIPLMYKGLPWN	MN908947.3
	38	27	28	Orf1ab 6081-6095	GLPWNVVRIKIVQML	MN908947.3
	39	27	28	Orf1ab 6091-6105	IVQMLSDTLKNLSDR	MN908947.3
	40	27	28	Orf1ab 6101-6115	NLSDRVVFVLWAHGF	MN908947.3
	41	27	28	Orf1ab 6111-6125	WAHGFELTSMKYFVK	MN908947.3
	42	27	28	Orf1ab 6121-6135	KYFVKIGPERTCCLC	MN908947.3
	43	27	28	Orf1ab 6131-6145	TCCLCDRRATCFSTA	MN908947.3
	44	27	28	Orf1ab 6141-6155	CFSTASDTYACWHHS	MN908947.3
	45	27	28	Orf1ab 6151-6165	CWHHSIGFDYVYNPF	MN908947.3
	46	27	28	Orf1ab 6161-6175	VYNPFMIDVQQWGFT	MN908947.3
	47	27	28	Orf1ab 6171-6185	QWGFTGNLQSNHDLY	MN908947.3
	48	27	28	Orf1ab 6181-6195	NHDLYCQVHGNAHVA	MN908947.3
	1	29	30	Orf1ab 6191-6205	NAHVASCDAIMTRCL	MN908947.3
	2	29	30	Orf1ab 6201-6215	MTRCLAVHECFVKRV	MN908947.3
	3	29	30	Orf1ab 6211-6225	FVKRVDWTIEYPIIG	MN908947.3
	4	29	30	Orf1ab 6221-6235	YPIIGDELKINAACR	MN908947.3
	5	29	30	Orf1ab 6231-6245	NAACRKVQHMVVKAA	MN908947.3
	6	29	30	Orf1ab 6241-6255	VVKAALLADKFPVLH	MN908947.3
	7	29	30	Orf1ab 6251-6265	FPVLHDIGNPKAIKC	MN908947.3
	8	29	30	Orf1ab 6261-6275	KAIKCVPQADVEWKF	MN908947.3
	9	29	30	Orf1ab 6271-6285	VEWKFYDAQPCSDKA	MN908947.3
	10	29	30	Orf1ab 6281-6295	CSDKAYKIEELFYSY	MN908947.3
	11	29	30	Orf1ab 6291-6305	LFYSYATHSDKFTDG	MN908947.3
	12	29	30	Orf1ab 6301-6315	KFTDGVCLFWNCNVD	MN908947.3
	13	29	30	Orf1ab 6311-6325	NCNVDRYPANSIVCR	MN908947.3
	14	29	30	Orf1ab 6321-6335	SIVCRFDTRVLSNLN	MN908947.3
	15	29	30	Orf1ab 6331-6345	LSNLNLPGCDGGSLY	MN908947.3
	16	29	30	Orf1ab 6341-6355	GGSLYVNKHAFHTPA	MN908947.3
	17	29	30	Orf1ab 6351-6365	FHTPAFDKSAFVNLK	MN908947.3
	18	29	30	Orf1ab 6361-6375	FVNLKQLPFFYYSDS	MN908947.3
	19	29	30	Orf1ab 6371-6385	YYSDSPCESHGKQVV	MN908947.3
	20	29	30	Orf1ab 6381-6395	GKQVVSDIDYVPLKS	MN908947.3
	21	29	30	Orf1ab 6391-6405	VPLKSATCITRCNLG	MN908947.3
	22	29	30	Orf1ab 6401-6415	RCNLGGAVCRHHANE	MN908947.3
	23	29	30	Orf1ab 6411-6425	HHANEYRLYLDAYNM	MN908947.3
	24	29	30	Orf1ab 6421-6435	DAYNMMISAGFSLWV	MN908947.3
	25	29	30	Orf1ab 6431-6445	FSLWVYKQFDTYNLW	MN908947.3
	26	29	30	Orf1ab 6441-6455	TYNLWNTFTRLQSLE	MN908947.3
	27	29	30	Orf1ab 6451-6465	LQSLENVAFNVVNKG	MN908947.3
	28	29	30	Orf1ab 6461-6475	VVNKGHFDGQQGEVP	MN908947.3
	29	29	30	Orf1ab 6471-6485	QGEVPVSIINNTVYT	MN908947.3
	30	29	30	Orf1ab 6481-6495	NTVYTKVDGVDVELF	MN908947.3
	31	29	30	Orf1ab 6491-6505	DVELFENKTTLPVNV	MN908947.3
	32	29	30	Orf1ab 6501-6515	LPVNVAFELWAKRNI	MN908947.3
	33	29	30	Orf1ab 6511-6525	AKRNIKPVPEVKILN	MN908947.3
	34	29	30	Orf1ab 6521-6535	VKILNNLGVDIAANT	MN908947.3
	35	29	30	Orf1ab 6531-6545	IAANTVIWDYKRDAP	MN908947.3
	36	29	30	Orf1ab 6541-6555	KRDAPAHISTIGVCS	MN908947.3
	37	29	30	Orf1ab 6551-6565	IGVCSMTDIAKKPTE	MN908947.3
	38	29	30	Orf1ab 6561-6575	KKPTETICAPLTVFF	MN908947.3
	39	29	30	Orf1ab 6571-6585	LTVFFDGRVDGQVDL	MN908947.3
	40	29	30	Orf1ab 6581-6595	GQVDLFRNARNGVLI	MN908947.3
	41	29	30	Orf1ab 6591-6605	NGVLITEGSVKGLQP	MN908947.3
	42	29	30	Orf1ab 6601-6615	KGLQPSVGPKQASLN	MN908947.3
	43	29	30	Orf1ab 6611-6625	QASLNGVTLIGEAVK	MN908947.3
	44	29	30	Orf1ab 6621-6635	GEAVKTQFNYYKKVD	MN908947.3
	45	29	30	Orf1ab 6631-6645	YKKVDGVVQQLPETY	MN908947.3
	46	29	30	Orf1ab 6641-6655	LPETYFTQSRNLQEF	MN908947.3
	47	29	30	Orf1ab 6651-6665	NLQEFKPRSQMEIDF	MN908947.3
	48	29	30	Orf1ab 6661-6675	MEIDFLELAMDEFIE	MN908947.3
	1	31	32	Orf1ab 6671-6685	DEFIERYKLEGYAFE	MN908947.3
	2	31	32	Orf1ab 6681-6695	GYAFEHIVYGDFSHS	MN908947.3
	3	31	32	Orf1ab 6691-6705	DFSHSQLGGLHLLIG	MN908947.3
	4	31	32	Orf1ab 6701-6715	HLLIGLAKRFKESPF	MN908947.3
	5	31	32	Orf1ab 6711-6725	KESPFELEDFIPMDS	MN908947.3
	6	31	32	Orf1ab 6721-6735	IPMDSTVKNYFITDA	MN908947.3
	7	31	32	Orf1ab 6731-6745	FITDAQTGSSKCVCS	MN908947.3
	8	31	32	Orf1ab 6741-6755	KCVCSVIDLLLDDFV	MN908947.3
	9	31	32	Orf1ab 6751-6765	LDDFVEIIKSQDLSV	MN908947.3
	10	31	32	Orf1ab 6761-6775	QDLSVVSKVVKVTID	MN908947.3
	11	31	32	Orf1ab 6771-6785	KVTIDYTEISFMLWC	MN908947.3
	12	31	32	Orf1ab 6781-6795	FMLWCKDGHVETFYP	MN908947.3
	13	31	32	Orf1ab 6791-6805	ETFYPKLQSSQAWQP	MN908947.3
	14	31	32	Orf1ab 6801-6815	QAWQPGVAMPNLYKM	MN908947.3
	15	31	32	Orf1ab 6811-6825	NLYKMQRMLLEKCDL	MN908947.3
	16	31	32	Orf1ab 6821-6835	EKCDLQNYGDSATLP	MN908947.3
	17	31	32	Orf1ab 6831-6845	SATLPKGIMMNVAKY	MN908947.3
	18	31	32	Orf1ab 6841-6855	NVAKYTQLCQYLNTL	MN908947.3
	19	31	32	Orf1ab 6851-6865	YLNTLTLAVPYNMRV	MN908947.3
	20	31	32	Orf1ab 6861-6875	YNMRVIHFGAGSDKG	MN908947.3
	21	31	32	Orf1ab 6871-6885	GSDKGVAPGTAVLRQ	MN908947.3
	22	31	32	Orf1ab 6881-6895	AVLRQWLPTGTLLVD	MN908947.3
	23	31	32	Orf1ab 6891-6905	TLLVDSDLNDFVSDA	MN908947.3
	24	31	32	Orf1ab 6901-6915	FVSDADSTLIGDCAT	MN908947.3
	25	31	32	Orf1ab 6911-6925	GDCATVHTANKWDLI	MN908947.3
	26	31	32	Orf1ab 6921-6935	KWDLIISDMYDPKTK	MN908947.3
	27	31	32	Orf1ab 6931-6945	DPKTKNVTKENDSKE	MN908947.3
	28	31	32	Orf1ab 6941-6955	NDSKEGFFTYICGFI	MN908947.3
	29	31	32	Orf1ab 6951-6965	ICGFIQQKLALGGSV	MN908947.3
	30	31	32	Orf1ab 6961-6975	LGGSVAIKITEHSWN	MN908947.3
	31	31	32	Orf1ab 6971-6985	EHSWNADLYKLMGHF	MN908947.3
	32	31	32	Orf1ab 6981-6995	LMGHFAWWTAFVTNV	MN908947.3
	33	31	32	Orf1ab 6991-7005	FVTNVNASSSEAFLI	MN908947.3
	34	31	32	Orf1ab 7001-7015	EAFLIGCNYLGKPRE	MN908947.3
	35	31	32	Orf1ab 7011-7025	GKPREQIDGYVMHAN	MN908947.3
	36	31	32	Orf1ab 7021-7035	VMHANYIFWRNTNPI	MN908947.3
	37	31	32	Orf1ab 7031-7045	NTNPIQLSSYSLFDM	MN908947.3
	38	31	32	Orf1ab 7041-7055	SLFDMSKFPLKLRGT	MN908947.3
	39	31	32	Orf1ab 7051-7065	KLRGTAVMSLKEGQI	MN908947.3
	40	31	32	Orf1ab 7061-7075	KEGQINDMILSLLSK	MN908947.3
	41	31	32	Orf1ab 7071-7085	SLLSKGRLIIRENNR	MN908947.3
	42	31	32	Orf1ab 7081-7096	RENNRVVISSDVLVNN	MN908947.3
	43	31	32	M 1-15	MADSNGTITVEELKK	MN908947.3
	44	31	32	M 11-25	EELKKLLEQWNLVIG	MN908947.3
	45	31	32	M 21-35	NLVIGFLFLTWICLL	MN908947.3
	46	31	32	M 31-45	WICLLQFAYANRNRF	MN908947.3
	47	31	32	M 41-55	NRNRFLYIIKLIFLW	MN908947.3
	48	31	32	M 51-65	LIFLWLLWPVTLACF	MN908947.3
	1	33	34	M 61-75	TLACFVLAAVYRINW	MN908947.3
	2	33	34	M 71-85	YRINWITGGIAIAMA	MN908947.3
	3	33	34	M 81-95	AIAMACLVGLMWLSY	MN908947.3
	4	33	34	M 91-105	MWLSYFIASFRLFAR	MN908947.3
	5	33	34	M 101-115	RLFARTRSMWSFNPE	MN908947.3
	6	33	34	M 111-125	SFNPETNILLNVPLH	MN908947.3
	7	33	34	M 121-135	NVPLHGTILTRPLLE	MN908947.3
	8	33	34	M 131-145	RPLLESELVIGAVIL	MN908947.3
	9	33	34	M 141-155	GAVILRGHLRIAGHH	MN908947.3
	10	33	34	M 151-165	IAGHHLGRCDIKDLP	MN908947.3
	11	33	34	M 161-175	IKDLPKEITVATSRT	MN908947.3
	12	33	34	M 171-185	ATSRTLSYYKLGASQ	MN908947.3
	13	33	34	M 181-195	LGASQRVAGDSGFAA	MN908947.3
	14	33	34	M 191-205	SGFAAYSRYRIGNYK	MN908947.3
	15	33	34	M 201-215	IGNYKLNTDHSSSSD	MN908947.3
	16	33	34	M 211-223	SSSSDNIALLVQ	MN908947.3
	17	33	34	Orf8 1-15	MKFLVFLGIITTVAA	MN908947.3
	18	33	34	Orf8 11-25	TTVAAFHQECSLQSC	MN908947.3
	19	33	34	Orf8 21-35	SLQSCTQHQPYVVDD	MN908947.3
	20	33	34	Orf8 31-45	YVVDDPCPIHFYSKW	MN908947.3
	21	33	34	Orf8 41-55	FYSKWYIRVGARKSA	MN908947.3
	22	33	34	Orf8 51-65	ARKSAPLIELCVDEA	MN908947.3
	23	33	34	Orf8 61-75	CVDEAGSKSPIQYID	MN908947.3
	24	33	34	Orf8 71-85	IQYIDIGNYTVSCLP	MN908947.3
	25	33	34	Orf8 81-95	VSCLPFTINCQEPKL	MN908947.3
	26	33	34	Orf8 91-105	QEPKLGSLVVRCSFY	MN908947.3
	27	33	34	Orf8 101-115	RCSFYEDFLEYHDVR	MN908947.3
	28	33	34	Orf8 111-121	YHDVRVVLDFI	MN908947.3
	29	33	34	N 1-15	MSDNGPQNQRNAPRI	MN908947.3
	30	33	34	N 11-25	NAPRITFGGPSDSTG	MN908947.3
	31	33	34	N 21-35	SDSTGSNQNGERSGA	MN908947.3
	32	33	34	N 31-45	ERSGARSKQRRPQGL	MN908947.3
	33	33	34	N 41-55	RPQGLPNNTASWFTA	MN908947.3
	34	33	34	N 51-65	SWFTALTQHGKEDLK	MN908947.3
	35	33	34	N 61-75	KEDLKFPRGQGVPIN	MN908947.3
	36	33	34	N 71-85	GVPINTNSSPDDQIG	MN908947.3
	37	33	34	N 81-95	DDQIGYYRRATRRIR	MN908947.3
	38	33	34	N 91-105	TRRIRGGDGKMKDLS	MN908947.3
	39	33	34	N 101-115	MKDLSPRWYFYYLGT	MN908947.3
	40	33	34	N 111-125	YYLGTGPEAGLPYGA	MN908947.3
	41	33	34	N 121-135	LPYGANKDGIIWVAT	MN908947.3
	42	33	34	N 131-145	IWVATEGALNTPKDH	MN908947.3
	43	33	34	N 141-155	TPKDHIGTRNPANNA	MN908947.3
	44	33	34	N 151-165	PANNAAIVLQLPQGT	MN908947.3
	45	33	34	N 161-175	LPQGTTLPKGFYAEG	MN908947.3
	46	33	34	N 171-185	FYAEGSRGGSQASSR	MN908947.3
	47	33	34	N 181-195	QASSRSSSRSRNSSR	MN908947.3
	48	33	34	N 191-205	RNSSRNSTPGSSRGT	MN908947.3
	1	35	36	N 201-215	SSRGTSPARMAGNGG	MN908947.3
	2	35	36	N 211-225	AGNGGDAALALLLLD	MN908947.3
	3	35	36	N 221-235	LLLLDRLNQLESKMS	MN908947.3
	4	35	36	N 231-245	ESKMSGKGQQQQGQT	MN908947.3
	5	35	36	N 241-255	QQGQTVTKKSAAEAS	MN908947.3
	6	35	36	N 251-265	AAEASKKPRQKRTAT	MN908947.3
	7	35	36	N 261-275	KRTATKAYNVTQAFG	MN908947.3
	8	35	36	N 271-285	TQAFGRRGPEQTQGN	MN908947.3
	9	35	36	N 281-295	QTQGNFGDQELIRQG	MN908947.3
	10	35	36	N 291-305	LIRQGTDYKHWPQIA	MN908947.3
	11	35	36	N 301-315	WPQIAQFAPSASAFF	MN908947.3
	12	35	36	N 311-325	ASAFFGMSRIGMEVT	MN908947.3
	13	35	36	N 321-335	GMEVTPSGTWLTYTG	MN908947.3
	14	35	36	N 331-345	LTYTGAIKLDDKDPN	MN908947.3
	15	35	36	N 341-355	DKDPNFKDQVILLNK	MN908947.3
	16	35	36	N 351-365	ILLNKHIDAYKTFPP	MN908947.3
	17	35	36	N 361-375	KTFPPTEPKKDKKKK	MN908947.3
	18	35	36	N 371-385	DKKKKADETQALPQR	MN908947.3
	19	35	36	N 381-395	ALPQRQKKQQTVTLL	MN908947.3
	20	35	36	N 391-405	TVTLLPAADLDDFSK	MN908947.3
	21	35	36	N 401-419	DDFSKQLQQSMSSADSTQA	MN908947.3
	22	35	36	S 1-15	MFVFLVLLPLVSSQC	MN908947.3
	23	35	36	S 11-25	VSSQCVNLTTRTQLP	MN908947.3
	24	35	36	S 21-35	RTQLPPAYTNSFTRG	MN908947.3
	25	35	36	S 31-45	SFTRGVYYPDKVFRS	MN908947.3
	26	35	36	S 41-55	KVFRSSVLHSTQDLF	MN908947.3
	27	35	36	S 51-65	TQDLFLPFFSNVTWF	MN908947.3
	28	35	36	S 61-75	NVTWFHAIHVSGTNG	MN908947.3
	29	35	36	S 71-85	SGTNGTKRFDNPVLP	MN908947.3
	30	35	36	S 81-95	NPVLPFNDGVYFAST	MN908947.3
	31	35	36	S 91-105	YFASTEKSNIIRGWI	MN908947.3
	32	35	36	S 101-115	IRGWIFGTTLDSKTQ	MN908947.3
	33	35	36	S 111-125	DSKTQSLLIVNNATN	MN908947.3
	34	35	36	S 121-135	NNATNVVIKVCEFQF	MN908947.3
	35	35	36	S 131-145	CEFQFCNDPFLGVYY	MN908947.3
	36	35	36	S 141-155	LGVYYHKNNKSWMES	MN908947.3
	37	35	36	S 151-165	SWMESEFRVYSSANN	MN908947.3
	38	35	36	S 161-175	SSANNCTFEYVSQPF	MN908947.3
	39	35	36	S 171-185	VSQPFLMDLEGKQGN	MN908947.3
	40	35	36	S 181-195	GKQGNFKNLREFVFK	MN908947.3
	41	35	36	S 191-205	EFVFKNIDGYFKIYS	MN908947.3
	42	35	36	S 201-215	FKIYSKHTPINLVRD	MN908947.3
	43	35	36	S 211-225	NLVRDLPQGFSALEP	MN908947.3
	44	35	36	S 221-235	SALEPLVDLPIGINI	MN908947.3
	45	35	36	S 231-245	IGINITRFQTLLALH	MN908947.3
	46	35	36	S 241-255	LLALHRSYLTPGDSS	MN908947.3
	47	35	36	S 251-265	PGDSSSGWTAGAAAY	MN908947.3
	48	35	36	S 261-275	GAAAYYVGYLQPRTF	MN908947.3
	1	37	38	S 271-285	QPRTFLLKYNENGTI	MN908947.3
	2	37	38	S 281-295	ENGTITDAVDCALDP	MN908947.3
	3	37	38	S 291-305	CALDPLSETKCTLKS	MN908947.3
	4	37	38	S 301-315	CTLKSFTVEKGIYQT	MN908947.3
	5	37	38	S 311-325	GIYQTSNFRVQPTES	MN908947.3
	6	37	38	S 321-335	QPTESIVRFPNITNL	MN908947.3
	7	37	38	S 331-345	NITNLCPFGEVFNAT	MN908947.3
	8	37	38	S 341-355	VFNATRFASVYAWNR	MN908947.3
	9	37	38	S 351-365	YAWNRKRISNCVADY	MN908947.3
	10	37	38	S 361-375	CVADYSVLYNSASFS	MN908947.3
	11	37	38	S 371-385	SASFSTFKCYGVSPT	MN908947.3
	12	37	38	S 381-395	GVSPTKLNDLCFTNV	MN908947.3
	13	37	38	S 391-405	CFTNVYADSFVIRGD	MN908947.3
	14	37	38	S 401-415	VIRGDEVRQIAPGQT	MN908947.3
	15	37	38	S 411-425	APGQTGKIADYNYKL	MN908947.3
	16	37	38	S 421-435	YNYKLPDDFTGCVIA	MN908947.3
	17	37	38	S 431-445	GCVIAWNSNNLDSKV	MN908947.3
	18	37	38	S 441-455	LDSKVGGNYNYLYRL	MN908947.3
	19	37	38	S 451-465	YLYRLFRKSNLKPFE	MN908947.3
	20	37	38	S 461-475	LKPFERDISTEIYQA	MN908947.3
	21	37	38	S 471-485	EIYQAGSTPCNGVEG	MN908947.3
	22	37	38	S 481-495	NGVEGFNCYFPLQSY	MN908947.3
	23	37	38	S 491-505	PLQSYGFQPTNGVGY	MN908947.3
	24	37	38	S 501-515	NGVGYQPYRVVVLSF	MN908947.3
	25	37	38	S 511-525	VVLSFELLHAPATVC	MN908947.3
	26	37	38	S 521-535	PATVCGPKKSTNLVK	MN908947.3
	27	37	38	S 531-545	TNLVKNKCVNFNFNG	MN908947.3
	28	37	38	S 541-555	FNFNGLTGTGVLTES	MN908947.3
	29	37	38	S 551-565	VLTESNKKFLPFQQF	MN908947.3
	30	37	38	S 561-575	PFQQFGRDIADTTDA	MN908947.3
	31	37	38	S 571-585	DTTDAVRDPQTLEIL	MN908947.3
	32	37	38	S 581-595	TLEILDITPCSFGGV	MN908947.3
	33	37	38	S 591-605	SFGGVSVITPGTNTS	MN908947.3
	34	37	38	S 601-615	GTNTSNQVAVLYQDV	MN908947.3
	35	37	38	S 611-625	LYQDVNCTEVPVAIH	MN908947.3
	36	37	38	S 621-635	PVAIHADQLTPTWRV	MN908947.3
	37	37	38	S 631-645	PTWRVYSTGSNVFQT	MN908947.3
	38	37	38	S 641-655	NVFQTRAGCLIGAEH	MN908947.3
	39	37	38	S 651-665	IGAEHVNNSYECDIP	MN908947.3
	40	37	38	S 661-675	ECDIPIGAGICASYQ	MN908947.3
	41	37	38	S 671-685	CASYQTQTNSPRRAR	MN908947.3
	42	37	38	S 681-695	PRRARSVASQSIIAY	MN908947.3
	43	37	38	S 691-705	SIIAYTMSLGAENSV	MN908947.3
	44	37	38	S 701-715	AENSVAYSNNSIAIP	MN908947.3
	45	37	38	S 711-725	SIAIPTNFTISVTTE	MN908947.3
	46	37	38	S 721-735	SVTTEILPVSMTKTS	MN908947.3
	47	37	38	S 731-745	MTKTSVDCTMYICGD	MN908947.3
	48	37	38	S 741-755	YICGDSTECSNLLLQ	MN908947.3
	1	39	40	S 751-765	NLLLQYGSFCTQLNR	MN908947.3
	2	39	40	S 761-775	TQLNRALTGIAVEQD	MN908947.3
	3	39	40	S 771-785	AVEQDKNTQEVFAQV	MN908947.3
	4	39	40	S 781-795	VFAQVKQIYKTPPIK	MN908947.3
	5	39	40	S 791-805	TPPIKDFGGFNFSQI	MN908947.3
	6	39	40	S 801-815	NFSQILPDPSKPSKR	MN908947.3
	7	39	40	S 811-825	KPSKRSFIEDLLFNK	MN908947.3
	8	39	40	S 821-835	LLFNKVTLADAGFIK	MN908947.3
	9	39	40	S 831-845	AGFIKQYGDCLGDIA	MN908947.3
	10	39	40	S 841-855	LGDIAARDLICAQKF	MN908947.3
	11	39	40	S 851-865	CAQKFNGLTVLPPLL	MN908947.3
	12	39	40	S 861-875	LPPLLTDEMIAQYTS	MN908947.3
	13	39	40	S 871-885	AQYTSALLAGTITSG	MN908947.3
	14	39	40	S 881-895	TITSGWTFGAGAALQ	MN908947.3
	15	39	40	S 891-905	GAALQIPFAMQMAYR	MN908947.3
	16	39	40	S 901-915	QMAYRFNGIGVTQNV	MN908947.3
	17	39	40	S 911-925	VTQNVLYENQKLIAN	MN908947.3
	18	39	40	S 921-935	KLIANQFNSAIGKIQ	MN908947.3
	19	39	40	S 931-945	IGKIQDSLSSTASAL	MN908947.3
	20	39	40	S 941-955	TASALGKLQDVVNQN	MN908947.3
	21	39	40	S 951-965	VVNQNAQALNTLVKQ	MN908947.3
	22	39	40	S 961-975	TLVKQLSSNFGAISS	MN908947.3
	23	39	40	S 971-985	GAISSVLNDILSRLD	MN908947.3
	24	39	40	S 981-995	LSRLDKVEAEVQIDR	MN908947.3
	25	39	40	S 991-1005	VQIDRLITGRLQSLQ	MN908947.3
	26	39	40	S 1001-1015	LQSLQTYVTQQLIRA	MN908947.3
	27	39	40	S 1011-1025	QLIRAAEIRASANLA	MN908947.3
	28	39	40	S 1021-1035	SANLAATKMSECVLG	MN908947.3
	29	39	40	S 1031-1045	ECVLGQSKRVDFCGK	MN908947.3
	30	39	40	S 1041-1055	DFCGKGYHLMSFPQS	MN908947.3
	31	39	40	S 1051-1065	SFPQSAPHGVVFLHV	MN908947.3
	32	39	40	S 1061-1075	VFLHVTYVPAQEKNF	MN908947.3
	33	39	40	S 1071-1085	QEKNFTTAPAICHDG	MN908947.3
	34	39	40	S 1081-1095	ICHDGKAHFPREGVF	MN908947.3
	35	39	40	S 1091-1105	REGVFVSNGTHWFVT	MN908947.3
	36	39	40	S 1101-1115	HWFVTQRNFYEPQII	MN908947.3
	37	39	40	S 1111-1125	EPQIITTDNTFVSGN	MN908947.3
	38	39	40	S 1121-1135	FVSGNCDVVIGIVNN	MN908947.3
	39	39	40	S 1131-1145	GIVNNTVYDPLQPEL	MN908947.3
	40	39	40	S 1141-1155	LQPELDSFKEELDKY	MN908947.3
	41	39	40	S 1151-1165	ELDKYFKNHTSPDVD	MN908947.3
	42	39	40	S 1161-1175	SPDVDLGDISGINAS	MN908947.3
	43	39	40	S 1171-1185	GINASVVNIQKEIDR	MN908947.3
	44	39	40	S 1181-1195	KEIDRLNEVAKNLNE	MN908947.3
	45	39	40	S 1191-1205	KNLNESLIDLQELGK	MN908947.3
	46	39	40	S 1201-1215	QELGKYEQYIKWPWY	MN908947.3
	47	39	40	S 1211-1225	KWPWYIWLGFIAGLI	MN908947.3
	48	39	40	S 1221-1235	IAGLIAIVMVTIMLC	MN908947.3
	25	41	42	S 1231-1245	TIMLCCMTSCCSCLK	MN908947.3
	26	41	42	S 1241-1255	CSCLKGCCSCGSCCK	MN908947.3
	27	41	42	S 1251-1265	GSCCKFDEDDSEPVL	MN908947.3
	28	41	42	S 1261-1273	SEPVLKGVKLHYT	MN908947.3
	29	41	42	Orf10 1-15	MGYINVFAFPFTIYS	MN908947.3
	30	41	42	Orf10 11-25	FTIYSLLLCRMNSRN	MN908947.3
	31	41	42	Orf10 21-38	MNSRNYIAQVDVVNFNLT	MN908947.3
	32	41	42	Orf7a 1-15	MKIILFLALITLATC	MN908947.3
	33	41	42	Orf7a 11-25	TLATCELYHYQECVR	MN908947.3
	34	41	42	Orf7a 21-35	QECVRGTTVLLKEPC	MN908947.3
	35	41	42	Orf7a 31-45	LKEPCSSGTYEGNSP	MN908947.3
	36	41	42	Orf7a 41-55	EGNSPFHPLADNKFA	MN908947.3
	37	41	42	Orf7a 51-65	DNKFALTCFSTQFAF	MN908947.3
	38	41	42	Orf7a 61-75	TQFAFACPDGVKHVY	MN908947.3
	39	41	42	Orf7a 71-85	VKHVYQLRARSVSPK	MN908947.3
	40	41	42	Orf7a 81-95	SVSPKLFIRQEEVQE	MN908947.3
	41	41	42	Orf7a 91-105	EEVQELYSPIFLIVA	MN908947.3
	42	41	42	Orf7a 101-115	FLIVAAIVFITLCFT	MN908947.3
	43	41	42	Orf7a 111-121	TLCFTLKRKTE	MN908947.3
	The international SARS-CoV-2 proteome microarray
	Column	Row	Row	Peptide position	Peptides Sequence	Genbank_ID
	1	1	2	Orf1ab 301-315	RSVYPVASPNECNQM	MN908947.3
	2	1	2	Orf1ab 361-375	PQNAVVKIYCPACHN	MN908947.3
	3	1	2	Orf1ab 821-835	TKVTFGDDTVIEVQG	MN908947.3
	4	1	2	Orf1ab 761-775	GDLQPLEQPTSEAVE	MN908947.3
	5	1	2	Orf1ab 421-435	AYWVPRASANIGCNH	MN908947.3
	6	1	2	Orf1ab 241-255	YTERSEKSYELQTPF	MN908947.3
	7	1	2	Orf1ab 61-75	LPQLEQPYVFIKRSD	MN908947.3
	8	1	2	Orf1ab 121-135	VLLRKNGNKGAGGHS	MN908947.3
	9	1	2	Orf1ab 181-195	AYTRYVDNNFCGPDG	MN908947.3
	10	1	2	Orf1ab 1-15	MESLVPGFNEKTHVQ	MN908947.3
	11	1	2	Orf1ab 261-275	KKFDTFNGECPNFVF	MN908947.3
	12	1	2	Orf1ab 321-335	MKCDHCGETSWQTGD	MN908947.3
	13	1	2	Orf1ab 21-35	LQVRDVLVRGFGDSV	MN908947.3
	14	1	2	Orf1ab 81-95	HGHVMVELVAELEGI	MN908947.3
	15	1	2	Orf1ab 381-395	EHSLAEYHNESGLKT	MN908947.3
	16	1	2	Orf1ab 201-215	IKDLLARAGKASCTL	MN908947.3
	17	1	2	Orf1ab 581-595	IDAMMFTSDLATNNL	MN908947.3
	18	1	2	Orf1ab 521-535	WNIGEQKSILSPLYA	MN908947.3
	19	1	2	Orf1ab 701-715	KALNLGETFVTHSKG	MN908947.3
	20	1	2	Orf1ab 881-895	KTLQPVSELLTPLGI	MN908947.3
	21	1	2	Orf1ab 461-475	INIVGDFKLNEEIAI	MN908947.3
	22	1	2	Orf1ab 641-655	FLRDGWEIVKFISTC	MN908947.3
	23	1	2	Orf1ab 901-915	SMATYYLFDESGEFK	MN908947.3
	24	1	2	Orf1ab 721-735	VKSREETGLLMPLKA	MN908947.3
	25	1	2	Orf1ab 781-795	TPVCINGLMLLEIKD	MN908947.3
	26	1	2	Orf1ab 841-855	ITFELDERIDKVLNE	MN908947.3
	27	1	2	Orf1ab 661-675	GGQIVTCAKEIKESV	MN908947.3
	28	1	2	Orf1ab 481-495	SASTSAFVETVKGLD	MN908947.3
	29	1	2	Orf1ab 141-155	KSFDLGDELGTDPYE	MN908947.3
	30	1	2	E31-45	LAILTALRLCAYCCN	MN908947.3
	31	1	2	Orf1ab 541-555	ARVVRSIFSRTLETA	MN908947.3
	32	1	2	Orf1ab 601-615	ITGGVVQLTSQWLTN	MN908947.3
	33	1	2	Orf3a 141-155	YDANYFLCWHTNCYD	MN908947.3
	34	1	2	Orf6 51-61	QLDEEQPMEID	MN908947.3
	35	1	2	Orf6 31-45	YIINLIIKNLSKSLT	MN908947.3
	36	1	2	Orf3a 121-135	VRIIMRLWLCWKCRS	MN908947.3
	37	1	2	Orf3a 261-275	EPIYDEPTTTTSVPL	MN908947.3
	38	1	2	Orf3a 201-215	VVLHSYFTSDYYQLY	MN908947.3
	40	1	2	Orf3a 81-95	CNLLLLFVTVYSHLL	MN908947.3
	41	1	2	Orf3a 21-25	KDATPSDFVRATATI	MN908947.3
	42	1	2	protein S2 ECD	40590-V08B
	43	1	2	Orf3a 221-235	TDTGVEHVTFFIYNK	MN908947.3
	44	1	2	Orf6 11-25	IAEILLIIMRTFKVS	MN908947.3
	45	1	2	protein 6 S1 subunit	40591-V08H
	46	1	2	Orf3a 41-55	LPFGWLIVGVALLAV	MN908947.3
	47	1	2	E11-25	TLIVNSVLLFLAFVV	MN908947.3
	48	1	2	Orf3a 161-175	NSVTSSIVITSGDGT	MN908947.3
	49	1	2	Orf3a 61-75	KIITLKKRWQLALSK	MN908947.3
	51	1	2	Orf3a 181-195	EHDYQIGGYTEKWES	MN908947.3
	52	1	2	Orf3a 241-255	EEHVQIHTIDGSSGV	MN908947.3
	53	1	2	proteinN	40588-V08B
	54	1	2	Orf3a 1-15	MDLFMRIFTIGTVTL	MN908947.3
	55	1	2	Orf1ab 341-355	CEFCGTENLTKEGAT	MN908947.3
	56	1	2	Orf1ab 281-295	IKTIQPRVEKKKLDG	MN908947.3
	57	1	2	Orf1ab 221-235	FIDTKRGVYCCREHE	MN908947.3
	58	1	2	Orf1ab 401-415	GRTIAFGGCVFSYVG	MN908947.3
	59	1	2	Orf1ab 101-115	GETLGVLVPHVGEIP	MN908947.3
	60	1	2	Orf1ab 41-55	EARQHLKDGTCGLVE	MN908947.3
	61	1	2	Orf3a 101-125	LEAPFLYLYALVYFL	MN908947.3
	63	1	2	E51-65	LVKPSFYVYSRVKNL	MN908947.3
	64	1	2	Orf1ab 161-175	WNTKHSSGVTRELMR	MN908947.3
	1	3	4	Orf3a 211-225	YYQLYSTQLSTDTGV	MN908947.3
	2	3	4	Orf6 1-15	MFHLVDFQVTIAEIL	MN908947.3
	3	3	4	Orf3a 251-265	GSSGVVNPVMEPIYD	MN908947.3
	4	3	4	Orf3a 191-205	EKWESGVKDCVVLHS	MN908947.3
	5	3	4	E1-15	MYSFVSEETGTLIVN	MN908947.3
	6	3	4	Orf3a 151-165	TNCYDYCIPYNSVTS	MN908947.3
	7	3	4	protein 5 S1 subunit	40591-V08B1
	8	3	4	Orf3a 31-45	ATATIPIQASLPFGW	MN908947.3
	9	3	4	Orf3a 91-105	YSHLLLVAAGLEAPF	MN908947.3
	11	3	4	Orf3a 171-185	SGDGTTSPISEHDYQ	MN908947.3
	12	3	4	Orf3a 231-245	FIYNKIVDEPEEHVQ	MN908947.3
	13	3	4	S1 subunit Antibody	40150-T62-COV2
	14	3	4	ProteinE	NovoproteinDRA33
	15	3	4	Orf6 21-35	TFKVSIWNLDYIINL	MN908947.3
	16	3	4	Orf3a 111-125	LVYFLQSINFVRIIM	MN908947.3
	17	3	4	Orf3a 11-25	GTVTLKQGEIKDATP	MN908947.3
	18	3	4	ProteinS1+S2ECD	40589-V08B1
	19	3	4	Orf3a 131-145	WKCRSKNPLLYDANY	MN908947.3
	20	3	4	Orf6 41-55	SKSLTENKYSQLDEE	MN908947.3
	22	3	4	Orf3a 71-85	LALSKGVHFVCNLLL	MN908947.3
	23	3	4	Orf1ab 411-425	FSYVGCHNKCAYWVP	MN908947.3
	24	3	4	Orf1ab 231-245	CREHEHEIAWYTERS	MN908947.3
	25	3	4	Orf1ab 291-305	KKLDGFMGRIRSVYP	MN908947.3
	26	3	4	Orf1ab 351-365	KEGATTCGYLPQNAV	MN908947.3
	27	3	4	Orf1ab 171-185	RELMRELNGGAYTRY	MN908947.3
	28	3	4	E61-75	RVKNLNSSRVPDLLV	MN908947.3
	29	3	4	Orf3a 51-65	ALLAVFQSASKIITL	MN908947.3
	31	3	4	Orf1ab 51-65	CGLVEVEKGVLPQLE	MN908947.3
	32	3	4	Orf1ab 111-125	VGEIPVAYRKVLLRK	MN908947.3
	33	3	4	Orf1ab 741-755	FLEGETLPTEVLTEE	MN908947.3
	34	3	4	Orf1ab 801-815	ALAPNMMVTNNTFTL	MN908947.3
	35	3	4	Orf1ab 1381-1395	HAEETRKLMPVCVET	MN908947.3
	36	3	4	Orf1ab 1201-1215	QKIAEIPKEEVKPFI	MN908947.3
	37	3	4	Orf1ab 861-875	TVELGTEVNEFACVV	MN908947.3
	38	3	4	Orf1ab 681-695	LVNKFLALCADSIII	MN908947.3
	39	3	4	Orf1ab 501-515	QIVESCGNFKVTKGK	MN908947.3
	40	3	4	Orf1ab 561-575	VLQKAAITILDGISQ	MN908947.3
	41	3	4	Orf1ab 621-635	YEKLKPVLDWLEEKF	MN908947.3
	42	3	4	Orf1ab 441-455	EGSEGLNDNLLEILQ	MN908947.3
	43	3	4	Orf1ab 1181-1195	NLYDKLVSSFLEMKS	MN908947.3
	44	3	4	Orf1ab 1361-1375	SNEKQEILGTVSWNL	MN908947.3
	45	3	4	Orf1ab 941-955	FEPSTQYEYGTEDDY	MN908947.3
	46	3	4	Orf1ab 1121-1135	NVNKGEDIQLLKSAY	MN908947.3
	47	3	4	Orf1ab 1301-1315	IPTKKAGGTTEMLAK	MN908947.3
	48	3	4	Orf1ab 1241-1255	TTLEETKFLTENLLL	MN908947.3
	49	3	4	Orf1ab 1141-1155	HEVLLAPLLSAGIFG	MN908947.3
	50	3	4	Orf1ab 961-975	EFGATSAALQPEEEQ	MN908947.3
	51	3	4	Orf1ab 1261-1275	GNLHPDSATLVSDID	MN908947.3
	52	3	4	Orf1ab 1321-1335	PTDNYITTYPGQGLN	MN908947.3
	53	3	4	Orf1ab 1021-1035	QTIEVNSFSGYLKLT	MN908947.3
	54	3	4	Orf1ab 1081-1095	NAMQVESDDYIATNG	MN908947.3
	55	3	4	Orf1ab 1341-1355	EAKTVLKKCKSAFYI	MN908947.3
	56	3	4	Orf1ab 1161-1175	SLRVCVDTVRTNVYL	MN908947.3
	57	3	4	Orf1ab 1221-1235	SVEQRKQDDKKIKAC	MN908947.3
	58	3	4	Orf1ab 1281-1295	KDAPYIVGDVVQEGV	MN908947.3
	59	3	4	Orf1ab 1101-1115	GSCVLSGHNLAKHCL	MN908947.3
	60	3	4	Orf1ab 921-935	YCSFYPPDEDEEEGD	MN908947.3
	61	3	4	Orf1ab 1061-1075	ANVYLKHGGGVAGAL	MN908947.3
	62	3	4	Orf1ab 1001-1015	TIQTIVEVQPQLEME	MN908947.3
	63	3	4	Orf1ab 981-995	DDDSQQTVGQQDGSE	MN908947.3
	64	3	4	Orf1ab 1041-1055	KNADIVEEAKKVKPT	MN908947.3
	1	5	6	Orf1ab 691-705	DSIIIGGAKLKALNL	MN908947.3
	2	5	6	Orf1ab 871-885	FACVVADAVIKTLQP	MN908947.3
	3	5	6	Orf1ab 1331-1345	GQGLNGYTVEEAKTV	MN908947.3
	4	5	6	Orf1ab 1151-1165	AGIFGADPIHSLRVC	MN908947.3
	5	5	6	Orf1ab 811-825	NTFTLKGGAPTKVTF	MN908947.3
	6	5	6	Orf1ab 751-765	VLTEEVVLKTGDLQP	MN908947.3
	7	5	6	Orf1ab 451-465	LEILQKEKVNINIVG	MN908947.3
	8	5	6	Orf1ab 631-645	LEEKFKEGVEFLRDG	MN908947.3
	9	5	6	Orf1ab 571-585	DGISQYSLRLIDAMM	MN908947.3
	10	5	6	Orf1ab 511-525	VTKGKAKKGAWNIGE	MN908947.3
	11	5	6	Orf1ab 1251-1265	ENLLLYIDINGNLHP	MN908947.3
	12	5	6	Orf1ab 1311-1325	EMLAKALRKVPTDNY	MN908947.3
	13	5	6	Orf1ab 1011-1025	QLEMELTPVVQTIEV	MN908947.3
	14	5	6	Orf1ab 1071-1085	VAGALNKATNNAMQV	MN908947.3
	15	5	6	Orf1ab 13871-1385	VSWNLREMLAHAEET	MN908947.3
	16	5	6	Orf1ab 1191-1205	LEMKSEKQVEQKIAE	MN908947.3
	17	5	6	Orf1ab 1091-1105	IATNGPLKVGGSCVL	MN908947.3
	18	5	6	Orf1ab 911-925	SGEFKLASHMYCSFY	MN908947.3
	19	5	6	Orf1ab 1211-1225	VKPFITESKPSVEQR	MN908947.3
	20	5	6	Orf1ab 1271-1285	VSDIDITFLKKDAPY	MN908947.3
	21	5	6	Orf1ab 971-985	PEEEQEEDWLDDDSQ	MN908947.3
	22	5	6	Orf1ab 1031-1045	YLKLTDNVYIKNADI	MN908947.3
	23	5	6	Orf1ab 1291-1305	VQEGVLTAVVIPTKK	MN908947.3
	24	5	6	Orf1ab 1231-1245	KIKACVEEVTTTLEE	MN908947.3
	25	5	6	Orf1ab 1171-1185	TNVYLAVFDKNLYDK	MN908947.3
	26	5	6	Orf1ab 1351-1365	SAFYILPSIISNEKQ	MN908947.3
	27	5	6	Orf1ab 1051-1065	KVKPTVVVNAANVYL	MN908947.3
	28	5	6	Orf1ab 991-1005	QDGSEDNQTTTIQTI	MN908947.3
	29	5	6	Orf1ab 1131-1145	LKSAYENFNQHEVLL	MN908947.3
	30	5	6	Orf1ab 951-965	TEDDYQGKPLEFGAT	MN908947.3
	31	5	6	Orf1ab 931-945	EEEGDCEEEEFEPST	MN908947.3
	32	5	6	Orf1ab 1111-1125	AKHCLHVVGPNVNKG	MN908947.3
	33	5	6	Orf1ab 251-265	LQTPFEIKLAKKFDT	MN908947.3
	34	5	6	Orf1ab 311-325	ECNQMCLSTLMKCDH	MN908947.3
	35	5	6	Orf1ab 891-905	TPLGIDLDEWSMATY	MN908947.3
	36	5	6	Orf1ab 711-725	THSKGLYRKCVKSRE	MN908947.3
	37	5	6	Orf1ab 371-385	PACHNSEVGPEHSLA	MN908947.3
	38	5	6	Orf1ab 191-205	CGPDGYPLECIKDLL	MN908947.3
	39	5	6	Orf1ab 11-25	KTHVQLSLPVLQVRD	MN908947.3
	40	5	6	Orf1ab 71-85	IKRSDARTAPHGHVM	MN908947.3
	41	5	6	Orf1ab 131-145	AGGHSYGADLKSFDL	MN908947.3
	42	5	6	E21-35	LAFVVFLLVTLAILT	MN908947.3
	43	5	6	Orf1ab 211-225	ASCTLSEQLDFIDTK	MN908947.3
	44	5	6	Orf1ab391-405	SGLKTILRKGGRTIA	MN908947.3
	45	5	6	E41-55	AYCCNIVNVSLVKPS	MN908947.3
	46	5	6	Orf1ab 151-165	TDPYEDFQENWNTKH	MN908947.3
	47	5	6	Orf1ab 331-345	WQTGDFVKATCEFCG	MN908947.3
	48	5	6	Orf1ab 271-285	PNFVFPLNSIIKTIQ	MN908947.3
	49	5	6	Orf1ab 651-665	FISTCACEIVGGQIV	MN908947.3
	50	5	6	Orf1ab 471-485	EEIAIILASFSASTS	MN908947.3
	51	5	6	Orf1ab 771-785	SEAVEAPLVGTPVCI	MN908947.3
	52	5	6	Orf1ab 831-845	IEVQGYKSVNITFEL	MN908947.3
	53	5	6	Orf1ab 531-545	SPLYAFASEAARVVR	MN908947.3
	54	5	6	Orf1ab 591-605	ATNNLVVMAYITGGV	MN908947.3
	55	5	6	Orf1ab 851-865	KVLNEKCSAYTVELG	MN908947.3
	56	5	6	Orf1ab 671-685	IKESVQTFFKLVNKF	MN908947.3
	57	5	6	Orf1ab 731-745	MPLKAPKEIIFLEGE	MN908947.3
	58	5	6	Orf1ab 791-805	LEIKDTEKYCALAPN	MN908947.3
	59	5	6	Orf1ab 611-625	QWLTNIFGTVYEKLK	MN908947.3
	60	5	6	Orf1ab 431-445	IGCNHTGVVGEGSEG	MN908947.3
	61	5	6	Orf1ab 91-105	ELEGIQYGRSGETLG	MN908947.3
	62	5	6	Orf1ab 31-45	FGDSVEEVLSEARQH	MN908947.3
	63	5	6	Orf1ab 491-505	VKGLDYKAFKQIVES	MN908947.3
	64	5	6	Orf1ab 551-565	TLETAQNSVRVLQKA	MN908947.3
	1	7	8	Orf1ab 2221-2235	PNFSKLINIIIWFLL	MN908947.3
	2	7	8	Orf1ab 2281-2295	YCTGSIPCSVCLSGL	MN908947.3
	3	7	8	Orf1ab 2741-2755	KLTCATTRQVVNVVT	MN908947.3
	4	7	8	Orf1ab 2681-2695	ENMTPRDLGACIDCS	MN908947.3
	5	7	8	Orf1ab 2341-2355	LGLAAIMQLFFSYFA	MN908947.3
	6	7	8	Orf1ab 2161-2175	LNRVCTNYMPYFFTL	MN908947.3
	7	7	8	Orf1ab 1981-1995	KGAKLLHKPIVWHVN	MN908947.3
	8	7	8	Orf1ab 2041-2055	CEDLKPVSEEVVENP	MN908947.3
	9	7	8	Orf1ab 2101-2115	DNSSLTIKKPNELSR	MN908947.3
	10	7	8	Orf1ab 1921-1935	PNASFDNFKFVCDNI	MN908947.3
	11	7	8	Orf1ab 2181-2195	TFTRSTNSRIKASMP	MN908947.3
	12	7	8	Orf1ab 2241-2255	GSLIYSTAALGVLMS	MN908947.3
	13	7	8	Orf1ab 1941-1955	LNQLTGYKKPASREL	MN908947.3
	14	7	8	Orf1ab 2001-2015	ATYKPNTWCIRCLWS	MN908947.3
	15	7	8	Orf1ab 2301-2315	YPSLETIQITISSFK	MN908947.3
	16	7	8	Orf1ab 2121-2135	TLATHGLAAVNSVPW	MN908947.3
	17	7	8	Orf1ab 2501-2515	IHLYFDKAGQKTYER	MN908947.3
	18	7	8	Orf1ab 2441-2455	GKGFCKLHNWNCVNC	MN908947.3
	19	7	8	Orf1ab 2621-2635	AKNVSLDNVLSTFIS	MN908947.3
	20	7	8	Orf1ab 2801-2815	DFSSEIIGYKAIDGG	MN908947.3
	21	7	8	Orf1ab 2381-2395	VRMYIFFASFYYVWK	MN908947.3
	22	7	8	Orf1ab 2561-2575	YSQLMCQPILLLDQA	MN908947.3
	23	7	8	Orf1ab 2821-2835	ASTDTCFANKHADFD	MN908947.3
	24	7	8	Orf1ab 2641-2655	FVDSDVETKDVVECL	MN908947.3
	25	7	8	Orf1ab 2701-2715	AQVAKSHNIALIWNV	MN908947.3
	26	7	8	Orf1ab 2761-2775	KGGKIVNNWLKQLIK	MN908947.3
	27	7	8	Orf1ab 2581-2595	GDSAEVAVKMFDAYV	MN908947.3
	28	7	8	Orf1ab 2401-2415	VDGCNSSTCMMCYKR	MN908947.3
	29	7	8	Orf1ab 2061-2075	VLECNVKTTEVVGDI	MN908947.3
	30	7	8	Orf1ab 1881-1895	TYKLDGVVCTEIDPK	MN908947.3
	31	7	8	Orf1ab 2461-2475	GSTFISDEVARDLSL	MN908947.3
	32	7	8	Orf1ab 2521-2535	FVNLDNLRANNTKGS	MN908947.3
	33	7	8	Orf1ab 1661-1675	VNGLTSIKWADNNCY	MN908947.3
	34	7	8	Orf1ab 1841-1855	SKETLYCIDGALLTK	MN908947.3
	35	7	8	Orf1ab 1821-1835	FTCASEYTGNYQCGH	MN908947.3
	36	7	8	Orf1ab 1641-1655	SFLGRYMSALNHTKK	MN908947.3
	37	7	8	Orf1ab 1781-1795	KGVQIPCTCGKQATK	MN908947.3
	38	7	8	Orf1ab 1721-1735	TVGELGDVRETMSYL	MN908947.3
	39	7	8	Orf1ab 1421-1435	RFYFYTSKTTVASLI	MN908947.3
	40	7	8	Orf1ab 1601-1615	GADVTKIKPHNSHEG	MN908947.3
	41	7	8	Orf1ab 1541-1555	PTTFHLDGEVITFDN	MN908947.3
	42	7	8	Orf1ab 1481-1495	DAVTAYNGYLTSSSK	MN908947.3
	43	7	8	Orf1ab 1741-1755	LDSCKRVLNVVCKTC	MN908947.3
	44	7	8	Orf1ab 1801-1815	ESPFVMMSAPPAQYE	MN908947.3
	45	7	8	Orf1ab 1501-1515	FIETISLAGSYKDWS	MN908947.3
	46	7	8	Orf1ab 1561-1575	SLREVRTIKVFTTVD	MN908947.3
	47	7	8	Orf1ab 1861-1875	GPITDVFYKENSYTT	MN908947.3
	48	7	8	Orf1ab 1681-1695	LTLQQIELKFNPPAL	MN908947.3
	49	7	8	Orf1ab 1581-1595	TQVVDMSMTYGQQFG	MN908947.3
	50	7	8	Orf1ab 1401-1415	TIQRKYKGIKIQEGV	MN908947.3
	51	7	8	Orf1ab 1701-1715	RARAGEAANFCALIL	MN908947.3
	52	7	8	Orf1ab 1761-1775	TLKGVEAVMYMGTLS	MN908947.3
	53	7	8	Orf1ab 1461-1475	EAARYMRSLKVPATV	MN908947.3
	54	7	8	Orf1ab 1521-1535	TQLGIEFLKRGDKSV	MN908947.3
	55	7	8	Orf1ab 2261-2275	SYCTGYREGYLNSTN	MN908947.3
	56	7	8	Orf1ab 2201-2215	NTVKSVGKFCLEASF	MN908947.3
	57	7	8	Orf1ab 2141-2155	YAKPFLNKVVSTTTN	MN908947.3
	58	7	8	Orf1ab 2321-2335	FGLVAEWFLAYILFT	MN908947.3
	59	7	8	Orf1ab 2021-2035	TSNSFDVLKSEDAQG	MN908947.3
	60	7	8	Orf1ab 1961-1975	PDLNGDVVAIDYKHY	MN908947.3
	61	7	8	Orf1ab 1621-1635	LPNDDTLRVEAFEYY	MN908947.3
	62	7	8	Orf1ab 1441-1455	LNETLVTMPLGYVTH	MN908947.3
	63	7	8	Orf1ab 1901-1915	KKDNSYFTEQPIDLV	MN908947.3
	64	7	8	Orf1ab 2081-2095	NNSLKITEEVGHTDL	MN908947.3
	1	9	10	Orf1ab 1731-1745	TMSYLFQHANLDSCK	MN908947.3
	2	9	10	Orf1ab 1791-1805	KQATKYLVQQESPFV	MN908947.3
	3	9	10	Orf1ab 1771-1785	MGTLSYEQFKKGVQI	MN908947.3
	4	9	10	Orf1ab 1711-1725	CALILAYCNKTVGEL	MN908947.3
	5	9	10	Orf1ab 1851-1865	ALLTKSSEYKGPITD	MN908947.3
	6	9	10	Orf1ab 1671-1685	DNNCYLATALLTLQQ	MN908947.3
	7	9	10	Orf1ab 1491-1505	TSSSKTPEEHFIETI	MN908947.3
	8	9	10	Orf1ab 1551-1565	ITFDNLKTLLSLREV	MN908947.3
	9	9	10	Orf1ab 1611-1625	NSHEGKTFYVLPNDD	MN908947.3
	10	9	10	Orf1ab 1431-1445	VASLINTLNDLNETL	MN908947.3
	11	9	10	Orf1ab 1691-1705	NPPALQDAYYRARAG	MN908947.3
	12	9	10	Orf1ab 1751-1765	VCKTCGQQQTTLKGV	MN908947.3
	13	9	10	Orf1ab 1451-1465	GYVTHGLNLEEAARY	MN908947.3
	14	9	10	Orf1ab 1511-1525	YKDWSYSGQSTQLGI	MN908947.3
	15	9	10	Orf1ab 1811-1825	PAQYELKHGTFTCAS	MN908947.3
	16	9	10	Orf1ab 1631-1645	AFEYYHTTDPSFLGR	MN908947.3
	17	9	10	Orf1ab 1531-1545	GDKSVYYTSNPTTFH	MN908947.3
	18	9	10	Orf1ab 1471-1485	VPATVSVSSPDAVTA	MN908947.3
	19	9	10	Orf1ab 1651-1665	NHTKKWKYPQVNGLT	MN908947.3
	20	9	10	Orf1ab 1831-1845	YQCGHYKHITSKETL	MN908947.3
	21	9	10	Orf1ab 1411-1425	IQEGVVDYGARFYFY	MN908947.3
	22	9	10	Orf1ab 1591-1605	GQQFGPTYLDGADVT	MN908947.3
	23	9	10	Orf1ab 2331-2345	YILFTRFFYVLGLAA	MN908947.3
	24	9	10	Orf1ab 2151-2165	STTTNIVTRCLNRVC	MN908947.3
	25	9	10	Orf1ab 2211-2225	LEASFNYLKSPNFSK	MN908947.3
	26	9	10	Orf1ab 2271-2285	LNSTNVTIATYCTGS	MN908947.3
	27	9	10	Orf1ab 2091-2105	GHTDLMAAYVDNSSL	MN908947.3
	28	9	10	Orf1ab 1911-1925	PIDLVPNQPYPNASF	MN908947.3
	29	9	10	Orf1ab 1571-1585	FTTVDNINLHTQVVD	MN908947.3
	30	9	10	Orf1ab 1391-1405	VCVETKAIVSTIQRK	MN908947.3
	31	9	10	Orf1ab 1971-1985	DYKHYTPSFKKGAKL	MN908947.3
	32	9	10	Orf1ab 2031-2045	EDAQGMDNLACEDLK	MN908947.3
	33	9	10	Orf1ab 2661-2675	SDIEVTGDSCNNYML	MN908947.3
	34	9	10	Orf1ab 2721-2735	LSEQLRKQIRSAAKK	MN908947.3
	35	9	10	Orf1ab 3301-3315	CPRHVICTSEDMLNP	MN908947.3
	36	9	10	Orf1ab 3121-3135	SFLAHIQWMVMFTPL	MN908947.3
	37	9	10	Orf1ab 2781-2795	LFVAAIFYLITPVHV	MN908947.3
	38	9	10	Orf1ab 2601-2615	TFNVPMEKLKTLVAT	MN908947.3
	39	9	10	Orf1ab 2421-2435	VECTTIVNGVRRSFY	MN908947.3
	40	9	10	Orf1ab 2481-2495	INPTDQSSYIVDSVT	MN908947.3
	41	9	10	Orf1ab 2541-5255	IVFDGKSKCEESSAK	MN908947.3
	42	9	10	Orf1ab 2361-2375	NSWLMWLIINLVQMA	MN908947.3
	43	9	10	Orf1ab 3101-3115	LPGVYSVIYLYLTFY	MN908947.3
	44	9	10	Orf1ab 3281-3295	VQVTCGTTTLNGLWL	MN908947.3
	45	9	10	Orf1ab 2861-2875	EVGFVVPGLPGTILR	MN908947.3
	46	9	10	Orf1ab 3041-3055	LDISASIVAGGIVAI	MN908947.3
	47	9	10	Orf1ab 3221-3235	MDTTSYREAACCHLA	MN908947.3
	48	9	10	Orf1ab 3161-3175	LKRRVVFNGVSFSTF	MN908947.3
	49	9	10	Orf1ab 3061-3075	AYYFMRFRRAFGEYS	MN908947.3
	50	9	10	Orf1ab 2881-2895	FLHFLPRVFSAVGNI	MN908947.3
	51	9	10	Orf1ab 3181-3195	CTFLLNKEMYLKLRS	MN908947.3
	52	9	10	Orf1ab 3241-3255	FSNSGSDVLYQPPQT	MN908947.3
	53	9	10	Orf1ab 2941-2955	GSVAYESLRPDTRYV	MN908947.3
	54	9	10	Orf1ab 3001-3015	SGRWVLNNDYYRSLP	MN908947.3
	55	9	10	Orf1ab 3261-3275	VLQSGFRKMAFPSGK	MN908947.3
	56	9	10	Orf1ab 3081-3095	NTLLFLMSFTVLCLT	MN908947.3
	57	9	10	Orf1ab 3141-3155	TIAYIICISTKHFYW	MN908947.3
	58	9	10	Orf1ab 3201-3215	LTQYNRYLALYNKYK	MN908947.3
	59	9	10	Orf1ab 3021-3035	VDAVNLLTNMFTPLI	MN908947.3
	60	9	10	Orf1ab 2841-2855	RGGSYTNDKACPLIA	MN908947.3
	61	9	10	Orf1ab 2981-2995	SEYCRHGTCERSEAG	MN908947.3
	62	9	10	Orf1ab 2921-2935	IFKDASGKPVPYCYD	MN908947.3
	63	9	10	Orf1ab 2901-2915	KLIEYTDFATSACVL	MN908947.3
	64	9	10	Orf1ab 2961-2975	IIQFPNTYLEGSVRV	MN908947.3
	1	11	12	Orf1ab 2611-2625	TLVATAEAELAKNVS	MN908947.3
	2	11	12	Orf1ab 2791-2805	TPVHVMSKHTDFSSE	MN908947.3
	3	11	12	Orf1ab 3251-3265	QPPQTSITSAVLQSG	MN908947.3
	4	11	12	Orf1ab 3071-3085	FGEYSHVVAFNTLLF	MN908947.3
	5	11	12	Orf1ab 2731-2745	SAAKKNNLPFKLTCA	MN908947.3
	6	11	12	Orf1ab 2671-2685	NNYMLTYNKVENMTP	MN908947.3
	7	11	12	Orf1ab 2371-2385	LVQMAPISAMVRMYI	MN908947.3
	8	11	12	Orf1ab 2551-2565	ESSAKSASVYYSQLM	MN908947.3
	9	11	12	Orf1ab 2491-2505	VDSVTVKNGSIHLYF	MN908947.3
	10	11	12	Orf1ab 2431-2445	RRSFYVYANGGKGFC	MN908947.3
	11	11	12	Orf1ab 3171-3185	SFSTFEEAALCTFLL	MN908947.3
	12	11	12	Orf1ab 3231-3245	CCHLAKALNDFSNSG	MN908947.3
	13	11	12	Orf1ab 2931-2945	PYCYDTNVLEGSVAY	MN908947.3
	14	11	12	Orf1ab 2991-3005	RSEAGVCVSTSGRWV	MN908947.3
	15	11	12	Orf1ab 3291-3305	NGLWLDDVVYCPRHV	MN908947.3
	16	11	12	Orf1ab 3111-3125	YLTFYLTNDVSFLAH	MN908947.3
	17	11	12	Orf1ab 3011-3025	YRSLPGVFCGVDAVN	MN908947.3
	18	11	12	Orf1ab 2831-2845	HADFDTWFSQRGGSY	MN908947.3
	19	11	12	Orf1ab 3131-3145	MFTPLVPFWITIAYI	MN908947.3
	20	11	12	Orf1ab 3191-3205	LKLRSDVLLPLTQYN	MN908947.3
	21	11	12	Orf1ab 2891-2905	AVGNICYTPSKLIEY	MN908947.3
	22	11	12	Orf1ab 2951-2965	DTRYVLMDGSIIQFP	MN908947.3
	23	11	12	Orf1ab 3211-3225	YNKYKYFSGAMDTTS	MN908947.3
	24	11	12	Orf1ab 3151-3165	KHFYWFFSNYLKRRV	MN908947.3
	25	11	12	Orf1ab 3091-3105	VLCLTPVYSFLPGVY	MN908947.3
	26	11	12	Orf1ab 3271-3285	FPSGKVEGCMVQVTC	MN908947.3
	27	11	12	Orf1ab 2971-2985	GSVRVVTTFDSEYCR	MN908947.3
	28	11	12	Orf1ab 2911-2925	SACVLAAECTIFKDA	MN908947.3
	29	11	12	Orf1ab 3051-3065	GIVAIVVTCLAYYFM	MN908947.3
	30	11	12	Orf1ab 2871-2885	GTILRTTNGDFLHFL	MN908947.3
	31	11	12	Orf1ab 2851-2865	CPLIAAVITREVGFV	MN908947.3
	32	11	12	Orf1ab 3031-3045	FTPLIQPIGALDISA	MN908947.3
	33	11	12	Orf1ab 2171-2185	YFFTLLLQLCTFTRS	MN908947.3
	34	11	12	Orf1ab 2231-2245	IWFLLLSVCLGSLIY	MN908947.3
	35	11	12	Orf1ab 2811-2825	AIDGGVTRDIASTDT	MN908947.3
	36	11	12	Orf1ab 2631-2645	STFISAARQGFVDSD	MN908947.3
	37	11	12	Orf1ab 2291-2305	CLSGLDSLDTYPSLE	MN908947.3
	38	11	12	Orf1ab 2111-2125	NELSRVLGLKTLATH	MN908947.3
	39	11	12	Orf1ab 1931-1945	VCDNIKFADDLNQLT	MN908947.3
	40	11	12	Orf1ab 1991-2005	VWHVNNATNKATYKP	MN908947.3
	41	11	12	Orf1ab 2051-2065	VVENPTIQKDVLECN	MN908947.3
	42	11	12	Orf1ab 1871-1885	NSYTTTIKPVTYKLD	MN908947.3
	43	11	12	Orf1ab 2131-2145	NSVPWDTIANYAKPF	MN908947.3
	44	11	12	Orf1ab 2311-2325	ISSFKWDLTAFGLVA	MN908947.3
	45	11	12	Orf1ab 1891-1905	EIDPKLDNYYKKDNS	MN908947.3
	46	11	12	Orf1ab 2071-2085	VVGDIILKPANNSLK	MN908947.3
	47	11	12	Orf1ab 2251-2265	GVLMSNLGMPSYCTG	MN908947.3
	48	11	12	Orf1ab 2191-2205	KASMPTTIAKNTVKS	MN908947.3
	49	11	12	Orf1ab 2571-5285	LLDQALVSDVGDSAE	MN908947.3
	50	11	12	Orf1ab 2391-2405	YYVWKSYVHVVDGCN	MN908947.3
	51	11	12	Orf1ab 2691-2705	CIDCSARHINAQVAK	MN908947.3
	52	11	12	Orf1ab 2751-2765	VNVVTTKIALKGGKI	MN908947.3
	53	11	12	Orf1ab 2451-2465	NCVNCDTFCAGSTFI	MN908947.3
	54	11	12	Orf1ab 2511-2525	KTYERHSLSHFVNLD	MN908947.3
	55	11	12	Orf1ab 2771-2785	KQLIKVTLVFLFVAA	MN908947.3
	56	11	12	Orf1ab 2591-2605	FDAYVNTFSSTFNVP	MN908947.3
	57	11	12	Orf1ab 2651-2665	VVECLKLSHQSDIEV	MN908947.3
	58	11	12	Orf1ab 2711-2725	LIWNVKDFMSLSEQL	MN908947.3
	59	11	12	Orf1ab 2531-2545	NTKGSLPINVIVFDG	MN908947.3
	60	11	12	Orf1ab 2351-2365	FSYFAVHFISNSWLM	MN908947.3
	61	11	12	Orf1ab 2011-2025	RCLWSTKPVETSNSF	MN908947.3
	62	11	12	Orf1ab 1951-1965	ASRELKVTFFPDLNG	MN908947.3
	63	11	12	Orf1ab 2411-2425	MCYKRNRATRVECTT	MN908947.3
	64	11	12	Orf1ab 2471-2485	RDLSLQFKRPINPTD	MN908947.3
	1	13	14	Orf1ab 4141-4155	NNELSPVALRQMSCA	MN908947.3
	2	13	14	Orf1ab 4201-4215	GTGTIYTELEPPCRF	MN908947.3
	3	13	14	Orf1ab 4661-4675	DLLKYDFTEERLKLF	MN908947.3
	4	13	14	Orf1ab 4601-4615	NQDLNGNWYDFGDFI	MN908947.3
	5	13	14	Orf1ab 4261-4275	PANSTVLSFCAFAVD	MN908947.3
	6	13	14	Orf1ab 4081-4095	KNTCDGTTFTYASAL	MN908947.3
	7	13	14	Orf1ab 3901-3915	AKDTTEAFEKMVSLL	MN908947.3
	8	13	14	Orf1ab 3961-3975	QEAYEQAVANGDSEV	MN908947.3
	9	13	14	Orf1ab 4021-4035	KRAKVTSAMQTMLFT	MN908947.3
	10	13	14	Orf1ab 3841-3855	NIKLLGVGGKPCIKV	MN908947.3
	11	13	14	Orf1ab 4101-4125	VVDADSKIVQLSEIS	MN908947.3
	12	13	14	Orf1ab 4161-4175	TACTDDNALAYYNTT	MN908947.3
	13	13	14	Orf1ab 3861-3875	KMSDVKCTSVVLLSV	MN908947.3
	14	13	14	Orf1ab 3921-3935	MQGAVDINKLCEEML	MN908947.3
	15	13	14	Orf1ab 4221-4235	KGPKVKYLYFIKGLN	MN908947.3
	16	13	14	Orf1ab 4041-4055	DNDALNNIINNARDG	MN908947.3
	17	13	14	Orf1ab 4421-4435	DVVYRAFDIYNDKVA	MN908947.3
	18	13	14	Orf1ab 4361-4375	VGFTLKNTVCTVCGM	MN908947.3
	19	13	14	Orf1ab 4541-4555	YNCCDDDYFNKKDWY	MN908947.3
	20	13	14	Orf1ab 4721-4735	LVRKIFVDGVPFVVS	MN908947.3
	21	13	14	Orf1ab 4301-4315	HTGTGQAITVTPEAN	MN908947.3
	22	13	14	Orf1ab 4481-4495	LLKDCPAVAKHDFFK	MN908947.3
	23	13	14	Orf1ab 4741-4755	RELGVVHNQDVNLHS	MN908947.3
	24	13	14	Orf1ab 4561-4575	PDILRVYANLGERVR	MN908947.3
	25	13	14	Orf1ab 4621-4635	SGVPVVDSYYSLLMP	MN908947.3
	26	13	14	Orf1ab 4681-4695	YWDQTYHPNCVNCLD	MN908947.3
	27	13	14	Orf1ab 4501-4515	DMVPHISRQRLTKYT	MN908947.3
	28	13	14	Orf1ab 4321-4335	FGGASCCLYCRCHID	MN908947.3
	29	13	14	Orf1ab 3981-9395	KKSLNVAKSEFDRDA	MN908947.3
	30	13	14	Orf1ab 3801-3815	NRYFRLTLGVYDYLV	MN908947.3
	31	13	14	Orf1ab 4381-4395	CSCDQLREPMLQSAD	MN908947.3
	32	13	14	Orf1ab 4441-4455	LKTNCCRFQEKDEDD	MN908947.3
	33	13	14	Orf1ab 3581-3595	HWLLLTILTSLLVLV	MN908947.3
	34	13	14	Orf1ab 3761-3775	MCVEYCPIFFITGNT	MN908947.3
	35	13	14	Orf1ab 3741-3755	TSNYSGVVTTVMFLA	MN908947.3
	36	13	14	Orf1ab 3561-3575	RQCSGVTFQSAVKRT	MN908947.3
	37	13	14	Orf1ab 3701-3715	YDDGARRVWTLMNVL	MN908947.3
	38	13	14	Orf1ab 3641-3655	LPSLATVAYFNMVYM	MN908947.3
	39	13	14	Orf1ab 3341-3355	IGHSMQNCVLKLKVD	MN908947.3
	40	13	14	Orf1ab 3521-3535	GIAVLDMCASLKELL	MN908947.3
	41	13	14	Orf1ab 3461-3475	TTITVNVLAWLYAAV	MN908947.3
	42	13	14	Orf1ab 3401-3415	GSFLNGSCGSVGFNI	MN908947.3
	43	13	14	Orf1ab 3661-3675	MRIMTWLDMVDTSLS	MN908947.3
	44	13	14	Orf1ab 3721-3735	VYYGNALDQAISMWA	MN908947.3
	45	13	14	Orf1ab 3421-3435	SFCYMHHMELPTGVH	MN908947.3
	46	13	14	Orf1ab 3481-3495	WFLNRFTTTLNDFNL	MN908947.3
	47	13	14	Orf1ab 3781-3795	LVYCFLGYFCTCYFG	MN908947.3
	48	13	14	Orf1ab 3601-3615	SLFFFLYENAFLPFA	MN908947.3
	49	13	14	Orf1ab 3501-3515	NYEPLTQDHVDILGP	MN908947.3
	50	13	14	Orf1ab 3321-3335	LIRKSNHNFLVQAGN	MN908947.3
	51	13	14	Orf1ab 3621-3635	MSAFAMMFVKHKHAF	MN908947.3
	52	13	14	Orf1ab 3681-3695	DCVMYASAVVLLILM	MN908947.3
	53	13	14	Orf1ab 3381-3395	YNGSPSGVYQCAMRP	MN908947.3
	54	13	14	Orf1ab 3441-3455	EGNFYGPFVDRQTAQ	MN908947.3
	55	13	14	Orf1ab 4181-4195	VLALLSDLQDLKWAR	MN908947.3
	56	13	14	Orf1ab 4121-4135	NLAWPLIVTALRANS	MN908947.3
	57	13	14	Orf1ab 4061-4075	IIPLTTAAKLMVVIP	MN908947.3
	58	13	14	Orf1ab 4241-4255	MVLGSLAATVRLQAG	MN908947.3
	59	13	14	Orf1ab 3941-3955	LQAIASEFSSLPSYA	MN908947.3
	60	13	14	Orf1ab 3881-3895	VESSSKLWAQCVQLH	MN908947.3
	61	13	14	Orf1ab 3541-3555	GRTILGSALLEDEFT	MN908947.3
	62	13	14	Orf1ab 3361-3375	TPKYKFVRIQPGQTF	MN908947.3
	63	13	14	Orf1ab 3821-3835	RYMNSQGLLPPKNSI	MN908947.3
	64	13	14	Orf1ab 4001-4015	LEKMADQAMTQMYKQ	MN908947.3
	1	15	16	Orf1ab 3651-3665	NMVYMPASWVMRIMT	MN908947.3
	2	15	16	Orf1ab 3711-3725	LMNVLTLVYKVYYGN	MN908947.3
	3	15	16	Orf1ab 3691-3705	LLILMTARTVYDDGA	MN908947.3
	4	15	16	Orf1ab 3631-3645	HKHAFLCLFLLPSLA	MN908947.3
	5	15	16	Orf1ab 3771-3785	ITGNTLQCIMLVYCF	MN908947.3
	6	15	16	Orf1ab 3591-3605	LLVLVQSTQWSLFFF	MN908947.3
	7	15	16	Orf1ab 3411-3425	VGFNIDYDCVSFCYM	MN908947.3
	8	15	16	Orf1ab 3471-3485	LYAAVINGDRWFLNR	MN908947.3
	9	15	16	Orf1ab 3531-3545	LKELLQNGMNGRTIL	MN908947.3
	10	15	16	Orf1ab 3351-3365	KLKVDTANPKTPKYK	MN908947.3
	11	15	16	Orf1ab 3611-3625	FLPFAMGIIAMSAFA	MN908947.3
	12	15	16	Orf1ab 3671-3685	DTSLSGFKLKDCVMY	MN908947.3
	13	15	16	Orf1ab 3371-3385	PGQTFSVLACYNGSP	MN908947.3
	14	15	16	Orf1ab 3431-3445	PTGVHAGTDLEGNFY	MN908947.3
	15	15	16	Orf1ab 3731-3745	ISMWALIISVTSNYS	MN908947.3
	16	15	16	Orf1ab 3551-3565	EDEFTPFDVVRQCSG	MN908947.3
	17	15	16	Orf1ab 3451-3465	RQTAQAAGTDTTITV	MN908947.3
	18	15	16	Orf1ab 3391-3405	CAMRPNFTIKGSFLN	MN908947.3
	19	15	16	Orf1ab 3571-3585	AVKRTIKGTHHWLLL	MN908947.3
	20	15	16	Orf1ab 3751-3765	VMFLARGIVFMCVEY	MN908947.3
	21	15	16	Orf1ab 3331-3345	VQAGNVQLRVIGHSM	MN908947.3
	22	15	16	Orf1ab 3511-3525	DILGPLSAQTGIAVL	MN908947.3
	23	15	16	Orf1ab 4251-4265	RLQAGNATEVPANST	MN908947.3
	24	15	16	Orf1ab 4071-4085	MVVIPDYNTYKNTCD	MN908947.3
	25	15	16	Orf1ab 4131-4145	LRANSAVKLQNNELS	MN908947.3
	26	15	16	Orf1ab 4191-4205	LKWARFPKSDGTGTI	MN908947.3
	27	15	16	Orf1ab 4011-4025	QMYKQARSEDKRAKV	MN908947.3
	28	15	16	Orf1ab 3831-3845	PKNSIDAFKLNIKLL	MN908947.3
	29	15	16	Orf1ab 3491-3505	NDFNLVAMKYNYEPL	MN908947.3
	30	15	16	Orf1ab 3311-3325	DMLNPNYEDLLIRKS	MN908947.3
	31	15	16	Orf1ab 3891-3905	CVQLHNDILLAKDTT	MN908947.3
	32	15	16	Orf1ab 3951-3965	LPSYAAFATAQEAYE	MN908947.3
	33	15	16	Orf1ab 4581-4595	TVQFCDAMRNAGIVG	MN908947.3
	34	15	16	Orf1ab 4641-4655	RALTAESHVDTDLTK	MN908947.3
	35	15	16	Orf1ab 5221-5235	LPYPDPSRILGAGCF	MN908947.3
	36	15	16	Orf1ab 5041-5055	SHRFYRLANECAQVL	MN908947.3
	37	15	16	Orf1ab 4701-4715	HCANFNVLFSTVFPP	MN908947.3
	38	15	16	Orf1ab 4521-4535	YALRHFDEGNCDTLK	MN908947.3
	39	15	16	Orf1ab 4341-4355	GFCDLKGKYVQIPTT	MN908947.3
	40	15	16	Orf1ab 4401-4415	NRVCGVSAARLTPCG	MN908947.3
	41	15	16	Orf1ab 4461-4475	YFVVKRHTFSNYQHE	MN908947.3
	42	15	16	Orf1ab 4281-4295	KDYLASGGQPITNCV	MN908947.3
	43	15	16	Orf1ab 5021-5035	MLRIMASLVLARKHT	MN908947.3
	44	15	16	Orf1ab 5201-5215	PHEFCSQHTMLVKQG	MN908947.3
	45	15	16	Orf1ab 4781-4795	LDKRTTCFSVAALTN	MN908947.3
	46	15	16	Orf1ab 4961-4975	RQFHQKLLKSIAATR	MN908947.3
	47	15	16	Orf1ab 5141-5155	LRKHFSMMILSDDAV	MN908947.3
	48	15	16	Orf1ab 5081-5095	YANSVFNICQAVTAN	MN908947.3
	49	15	16	Orf1ab 4981-4995	IGTSKFYGGWHNMLK	MN908947.3
	50	15	16	Orf1ab 4801-4815	TVKPGNFNKDFYDFA	MN908947.3
	51	15	16	Orf1ab 5101-5116	STDGNKIADKYVRNL	MN908947.3
	52	15	16	Orf1ab 5161-5175	TYASQGLVASIKNFK	MN908947.3
	53	15	16	Orf1ab 4861-4875	LLFVVEVVDKYFDCY	MN908947.3
	54	15	16	Orf1ab 4921-4935	AYTKRNVIPTITQMN	MN908947.3
	55	15	16	Orf1ab 5181-5195	QNNVFMSEAKCWTET	MN908947.3
	56	15	16	Orf1ab 5001-5015	VENPHLMGWDYPKCD	MN908947.3
	57	15	16	Orf1ab 5061-5075	CGGSLYVKPGGTSSG	MN908947.3
	58	15	16	Orf1ab 5121-5135	ECLYRNRDVDTDFVN	MN908947.3
	59	15	16	Orf1ab 4941-4955	SAKNRARTVAGVSIC	MN908947.3
	60	15	16	Orf1ab 4761-4775	KELLVYAADPAMHAA	MN908947.3
	61	15	16	Orf1ab 4901-4915	WGKARLYYDSMSYED	MN908947.3
	62	15	16	Orf1ab 4841-4855	AISDYDYYRYNLPTM	MN908947.3
	63	15	16	Orf1ab 4821-4835	FKEGSSVELKHFFFA	MN908947.3
	64	15	16	Orf1ab 4881-4895	NANQVIVNNLDKSAG	MN908947.3
	1	17	18	Orf1ab 4531-4545	CDTLKEILVTYNCCD	MN908947.3
	2	17	18	Orf1ab 4711-4725	TVFPPTSFGPLVRKI	MN908947.3
	3	17	18	Orf1ab 5171-5185	IKNFKSVLYYQNNVF	MN908947.3
	4	17	18	Orf1ab 4991-5005	HNMLKTVYSDVENPH	MN908947.3
	5	17	18	Orf1ab 4651-4665	TDLTKPYIKWDLLKY	MN908947.3
	6	17	18	Orf1ab 4591-4605	AGIVGVLTLDNQDLN	MN908947.3
	7	17	18	Orf1ab 4291-4305	ITNCVKMLCTHTGTG	MN908947.3
	8	17	18	Orf1ab 4471-4485	NYQHEETIYNLLKDC	MN908947.3
	9	17	18	Orf1ab 4411-4425	LTPCGTGTSTDVVYR	MN908947.3
	10	17	18	Orf1ab 4351-4365	QIPTTCANDPVGFTL	MN908947.3
	11	17	18	Orf1ab 5091-5105	AVTANVNALLSTDGN	MN908947.3
	12	17	18	Orf1ab 5151-5165	SDDAVVCFNSTYASQ	MN908947.3
	13	17	18	Orf1ab 4851-4865	NLPTMCDIRQLLFVV	MN908947.3
	14	17	18	Orf1ab 4911-4925	MSYEDQDALFAYTKR	MN908947.3
	15	17	18	Orf1ab 5211-5225	LVKQGDDYVYLPYPD	MN908947.3
	16	17	18	Orf1ab 5031-5045	ARKHTTCCSLSHRFY	MN908947.3
	17	17	18	Orf1ab 4931-4945	ITQMNLKYAISAKNR	MN908947.3
	18	17	18	Orf1ab 4751-4785	VNLHSSRLSFKELLV	MN908947.3
	19	17	18	Orf1ab 5051-5065	CAQVLSEMVMCGGSL	MN908947.3
	20	17	18	Orf1ab 5111-5125	YVRNLQHRLYECLYR	MN908947.3
	21	17	18	Orf1ab 4811-4825	FYDFAVSKGFFKEGS	MN908947.3
	22	17	18	Orf1ab 4871-4885	YFDCYDGGCINANQV	MN908947.3
	23	17	18	Orf1ab 5131-5145	TDFVNEFYAYLRKHF	MN908947.3
	24	17	18	Orf1ab 5071-5085	GTSSGDATTAYANSV	MN908947.3
	25	17	18	Orf1ab 5011-5025	YPKCDRAMPNMLRIM	MN908947.3
	26	17	18	Orf1ab 5191-5205	CWTETDLTKGPHEFC	MN908947.3
	27	17	18	Orf1ab 4891-4905	DKSAGFPFNKWGKAR	MN908947.3
	28	17	18	Orf1ab 4831-4845	HFFFAQDGNAAISDY	MN908947.3
	29	17	18	Orf1ab 4971-4985	IAATRGATVVIGTSK	MN908947.3
	30	17	18	Orf1ab 4791-4805	AALTNNVAFQTVKPG	MN908947.3
	31	17	18	Orf1ab 4771-4785	AMHAASGNLLLDKRT	MN908947.3
	32	17	18	Orf1ab 4951-4965	GVSICSTMTNRQFHQ	MN908947.3
	33	17	18	Orf1ab 4091-4105	YASALWEIQQVVDAD	MN908947.3
	34	17	18	Orf1ab 4151-4165	QMSCAAGTTQTACTD	MN908947.3
	35	17	18	Orf1ab 4731-4745	PFVVSTGYHFRELGV	MN908947.3
	36	17	18	Orf1ab 4551-4565	KKDWYDFVENPDILR	MN908947.3
	37	17	18	Orf1ab 4211-4225	PPCRFVTDTPKGPKV	MN908947.3
	38	17	18	Orf1ab 4031-4045	TMLFTMLRKLDNDAL	MN908947.3
	39	17	18	Orf1ab 3851-865	PCIKVATVQSKMSDV	MN908947.3
	40	17	18	Orf1ab 3911-3925	MVSLLSVLLSMQGAV	MN908947.3
	41	17	18	Orf1ab 3971-3985	GDSEVVLKKLKKSLN	MN908947.3
	42	17	18	Orf1ab 3791-3805	TCYFGLFCLLNRYFR	MN908947.3
	43	17	18	Orf1ab 4051-4065	NARDGCVPLNIIPLT	MN908947.3
	44	17	18	Orf1ab 4231-4245	IKGLNNLNRGMVLGS	MN908947.3
	45	17	18	Orf1ab 3811-3825	YDYLVSTQEFRYMNS	MN908947.3
	46	17	18	Orf1ab 3991-4005	FDRDAAMQRKLEKMA	MN908947.3
	47	17	18	Orf1ab 4171-4185	YYNTTKGGRFVLALL	MN908947.3
	48	17	18	Orf1ab 4111-4125	LSEISMDNSPNLAWP	MN908947.3
	49	17	18	Orf1ab 4491-4505	HDFFKFRIDGDMVPH	MN908947.3
	50	17	18	Orf1ab 4311-4325	TPEANMDQESFGGAS	MN908947.3
	51	17	18	Orf1ab 4611-4625	FGDFIQTTPGSGVPV	MN908947.3
	52	17	18	Orf1ab 4671-4685	RLKLFDRYFKYWDQT	MN908947.3
	53	17	18	Orf1ab 4371-4385	TVCGMWKGYGCSCDQ	MN908947.3
	54	17	18	Orf1ab 4431-4445	NDKVAGFAKFLKTNC	MN908947.3
	55	17	18	Orf1ab 4691-4705	VNCLDDRCILHCANF	MN908947.3
	56	17	18	Orf1ab 4511-4525	LTKYTMADLVYALRH	MN908947.3
	57	17	18	Orf1ab 4571-4585	GERVRQALLKTVQFC	MN908947.3
	58	17	18	Orf1ab 4631-4645	SLLMPILTLTRALTA	MN908947.3
	59	17	18	Orf1ab 4451-4465	KDEDDNLIDSYFVVK	MN908947.3
	60	17	18	Orf1ab 4271-4285	AFAVDAAKAYKDYLA	MN908947.3
	61	17	18	Orf1ab 3931-3945	CEEMLDNRATLQAIA	MN908947.3
	62	17	18	Orf1ab 3871-3885	VLLSVLQQLRVESSS	MN908947.3
	63	17	18	Orf1ab 4331-4345	RCHIDHPNPKGFCDL	MN908947.3
	64	17	18	Orf1ab 4391-4405	LQSADAQSFLNRVCG	MN908947.3
	1	19	20	Orf1ab 6061-6075	VSAKPPPGDQFKHLI	MN908947.3
	2	19	20	Orf1ab 6121-6135	KYFVKIGPERTCCLC	MN908947.3
	3	19	20	Orf1ab 6581-6595	GQVDLFRNARNGVLI	MN908947.3
	4	19	20	Orf1ab 5421-5435	VKILNNLGVDIAANT	MN908947.3
	5	19	20	Orf1ab 6181-6195	NHDLYCQVHGNAHVA	MN908947.3
	6	19	20	Orf1ab 6001-6015	REEAIRHVRAWIGFD	MN908947.3
	7	19	20	Orf1ab 5821-5835	REFLTRNPAWRKAVF	MN908947.3
	8	19	20	Orf1ab 5881-5895	NVNRFNVAITRAKVG	MN908947.3
	9	19	20	Orf1ab 5941-5955	TGLHPTQAPTHLSVD	MN908947.3
	10	19	20	Orf1ab 5761-5775	FLGTCRRCPAEIVDT	MN908947.3
	11	19	20	Orf1ab 6021-6035	ATREAVGTNLPLQLG	MN908947.3
	12	19	20	Orf1ab 6081-6095	GLPWNVVRIKIVQML	MN908947.3
	13	19	20	Orf1ab 5781-5795	YDNKLKAHKDKSAQC	MN908947.3
	14	19	20	Orf1ab 5841-5855	SQNAVASKILGLPTQ	MN908947.3
	15	19	20	Orf1ab 6141-6155	CFSTASDTYACWHHS	MN908947.3
	16	19	20	Orf1ab 5961-5975	EGLCVDIPGIPKDMT	MN908947.3
	17	19	20	Orf1ab 6341-6355	GGSLYVNKHAFHTPA	MN908947.3
	18	19	20	Orf1ab 6281-6295	CSDKAYKIEELFYSY	MN908947.3
	19	19	20	Orf1ab 6461-6475	VVNKGHFDGQQGEVP	MN908947.3
	20	19	20	Orf1ab 6641-6655	LPETYFTQSRNLQEF	MN908947.3
	21	19	20	Orf1ab 6221-6235	YPIIGDELKINAACR	MN908947.3
	22	19	20	Orf1ab 6401-6415	RCNLGGAVCRHHANE	MN908947.3
	23	19	20	Orf1ab 6661-6675	MEIDFLELAMDEFIE	MN908947.3
	24	19	20	Orf1ab 6481-6495	NTVYTKVDGVDVELF	MN908947.3
	25	19	20	Orf1ab 6541-6555	KRDAPAHISTIGVCS	MN908947.3
	26	19	20	Orf1ab 6601-6615	KGLQPSVGPKQASLN	MN908947.3
	27	19	20	Orf1ab 6421-6435	DAYNMMISAGFSLWV	MN908947.3
	28	19	20	Orf1ab 6241-6255	VVKAALLADKFPVLH	MN908947.3
	29	19	20	Orf1ab 5901-5915	SDRDLYDKLQFTSLE	MN908947.3
	30	19	20	Orf1ab 5721-5735	VYIGDPAQLPAPRTL	MN908947.3
	31	19	20	Orf1ab 6301-6315	KFTDGVCLFWNCNVD	MN908947.3
	32	19	20	Orf1ab 6361-6375	FVNLKQLPFFYYSDS	MN908947.3
	33	19	20	Orf1ab 5501-5515	NRNYVFTGYRVTKNS	MN908947.3
	34	19	20	Orf1ab 5681-5695	FCTVNALPETTADIV	MN908947.3
	35	19	20	Orf1ab 5661-5675	RARVECFDKFKVNST	MN908947.3
	36	19	20	Orf1ab 5481-5495	VLSDRELHLSWEVGK	MN908947.3
	37	19	20	Orf1ab 5621-5635	LYYPSARIVYTACSH	MN908947.3
	38	19	20	Orf1ab 5561-5575	APTLVPQEHYVRITG	MN908947.3
	39	19	20	Orf1ab 5261-5275	LTKHPNQEYADVFHL	MN908947.3
	40	19	20	Orf1ab 5441-5455	AGDYILANTCTERLK	MN908947.3
	41	19	20	Orf1ab 5381-5395	VTDVTQLYLGGMSYY	MN908947.3
	42	19	20	Orf1ab 5321-5335	TVLQAVGACVLCNSQ	MN908947.3
	43	19	20	Orf1ab 5581-5595	NISDEFSSNVANYQK	MN908947.3
	44	19	20	Orf1ab 5641-5655	LCEKALKYLPIDKCS	MN908947.3
	45	19	20	Orf1ab 5341-5355	GACIRRPFLCCKCCY	MN908947.3
	46	19	20	Orf1ab 5401-1-5415	PPISFPLCANGQVFG	MN908947.3
	47	19	20	Orf1ab 5701-5715	SMATNYDLSVVNARL	MN908947.3
	48	19	20	Orf1ab 5521-5535	EYTFEKGDYGDAVVY	MN908947.3
	49	19	20	Orf1ab 5421-5435	CVGSDNVTDFNAIAT	MN908947.3
	50	19	20	Orf1ab 5241-5255	KTDGTLMIERFVSLA	MN908947.3
	51	19	20	Orf1ab 5541-5555	YKLNVGDYFVLTSHT	MN908947.3
	52	19	20	Orf1ab 5601-5615	YSTLQGPPGTGKSHF	MN908947.3
	53	19	20	Orf1ab 5301-5315	NDNTSRYWEPEFYEA	MN908947.3
	54	19	20	Orf1ab 5361-5375	TSHKLVLSVNPYVCN	MN908947.3
	55	19	20	Orf1ab 6101-6115	NLSDRVVFVLWAHGF	MN908947.3
	56	19	20	Orf1ab 6041-6055	NLVAVPTGYVDTPNN	MN908947.3
	57	19	20	Orf1ab 5981-5995	SMMGFKMNYQVNGYP	MN908947.3
	58	19	20	Orf1ab 6161-6175	VYNPFMIDVQQWGFT	MN908947.3
	59	19	20	Orf1ab 5861-5875	QGSEYDYVIFTQTTE	MN908947.3
	60	19	20	Orf1ab 5801-5815	KGVITHDVSSAINRP	MN908947.3
	61	19	20	Orf1ab 5461-5475	TLKATEETFKLSYGI	MN908947.3
	62	19	20	Orf1ab 5281-5295	RKLHDELTGHMLDMY	MN908947.3
	63	19	20	Orf1ab 5741-5755	LEPEYFNSVCRLMKT	MN908947.3
	64	19	20	Orf1ab 5921-5935	VATLQAENVTGLFKD	MN908947.3
	1	21	22	Orf1ab 5571-5585	VRITGLYPTLNISDE	MN908947.3
	2	21	22	Orf1ab 56315645	TACSHAAVDALCEKA	MN908947.3
	3	21	22	Orf1ab 5611-5625	GKSHFAIGLALYYPS	MN908947.3
	4	21	22	Orf1ab 5551-5565	LTSHTVMPLSAPTLV	MN908947.3
	5	21	22	Orf1ab 5691-5705	TADIVVFDEISMATN	MN908947.3
	6	21	22	Orf1ab 5511-5525	VTKNSKVQIGEYTFE	MN908947.3
	7	21	22	Orf1ab 5331-5345	LCNSQTSLRCGACIR	MN908947.3
	8	21	22	Orf1ab 5391-5405	GMSYYCKSHKPPISF	MN908947.3
	9	21	22	Orf1ab 5451-5465	TERLKLFAAETLKAT	MN908947.3
	10	21	22	Orf1ab 5271-5285	DVFHLYLQYIRKLHD	MN908947.3
	11	21	22	Orf1ab 5531-5545	DAVVYRGTTTYKLNV	MN908947.3
	12	21	22	Orf1ab 5591-5605	ANYQKVGMQKYSTLQ	MN908947.3
	13	21	22	Orf1ab 5291-5305	MLDMYSVMLTNDNTS	MN908947.3
	14	21	22	Orf1ab 5351-5365	CKCCYDHVISTSHKL	MN908947.3
	15	21	22	Orf1ab 5655-5665	IDKCSRIIPARARVE	MN908947.3
	16	21	22	Orf1ab 5471-5485	LSYGIATVREVLSDR	MN908947.3
	17	21	22	Orf1ab 5371-5385	PYVCNAPGCDVTDVT	MN908947.3
	18	21	22	Orf1ab 5311-5325	EFYEAMYTPHTVLQA	MN908947.3
	19	21	22	Orf1ab 5491-5505	WEVGKPRPPLNRNYV	MN908947.3
	20	21	22	Orf1ab 5671-5685	KVNSTLEQYVFCTVN	MN908947.3
	21	21	22	Orf1ab 5251-5265	FVSLAIDAYPLTKHP	MN908947.3
	22	21	22	Orf1ab 5431-5445	NAIATCDWTNAGDYI	MN908947.3
	23	21	22	Orf1ab 6171-6185	QWGFTGNLQSNHDLY	MN908947.3
	24	21	22	Orf1ab 5991-6005	VNGYPNMFITREEAI	MN908947.3
	25	21	22	Orf1ab 6051-6065	DTPNNTDFSRVSAKP	MN908947.3
	26	21	22	Orf1ab 6111-6125	WAHGFELTSMKYFVK	MN908947.3
	27	21	22	Orf1ab 5931-5945	GLFKDCSKVITGLHP	MN908947.3
	28	21	22	Orf1ab 5751-5765	RLMKTIGPDMFLGTC	MN908947.3
	29	21	22	Orf1ab 5411-5425	GQVFGLYKNTCVGSD	MN908947.3
	30	21	22	Orf1ab 5231-5245	GAGCFVDDIVKTDGT	MN908947.3
	31	21	22	Orf1ab 5811-5825	AINRPQIGVVREFLT	MN908947.3
	32	21	22	Orf1ab 5871-5885	TQTTETAHSCNVNRF	MN908947.3
	33	21	22	Orf1ab 6501-6515	LPVNVAFELWAKRNI	MN908947.3
	34	21	22	Orf1ab 6561-6575	KKPTETICAPLTVFF	MN908947.3
	35	21	22	M51-65	LIFLWLLWPVTLACF	MN908947.3
	36	21	22	Orf1ab 6961-6975	LGGSVAIKITEHSWN	MN908947.3
	37	21	22	Orf1ab 6621-6635	GEAVKTQFNYYKKVD	MN908947.3
	38	21	22	Orf1ab 6441-6455	TYNLWNTFTRLQSLE	MN908947.3
	39	21	22	Orf1ab 6261-6275	KAIKCVPQADVEWKF	MN908947.3
	40	21	22	Orf1ab 6321-6335	SIVCRFDTRVLSNLN	MN908947.3
	41	21	22	Orf1ab 6381-6395	GKQVVSDIDYVPLKS	MN908947.3
	42	21	22	Orf1ab 6201-6215	MTRCLAVHECFVKRV	MN908947.3
	43	21	22	Orf1ab 6941-6955	NDSKEGFFTYICGFI	MN908947.3
	44	21	22	M31-45	WICLLQFAYANRNRF	MN908947.3
	45	21	22	Orf1ab 6701-6715	HLLIGLAKRFKESPF	MN908947.3
	46	21	22	Orf1ab 6881-6895	AVLRQWLPTGTLLVD	MN908947.3
	47	21	22	Orf1ab 7061-7075	KEGQINDMILSLLSK	MN908947.3
	48	21	22	Orf1ab 7001-7015	EAFLIGCNYLGKPRE	MN908947.3
	49	21	22	Orf1ab 6901-6915	FVSDADSTLIGDCAT	MN908947.3
	50	21	22	Orf1ab 6721-6735	IPMDSTVKNYFITDA	MN908947.3
	51	21	22	Orf1ab 7021-7035	VMHANYIFWRNTNPI	MN908947.3
	52	21	22	Orf1ab 7081-7095	RENNRVVISSDVLVNN	MN908947.3
	53	21	22	Orf1ab 6781-6795	FMLWCKDGHVETFYP	MN908947.3
	54	21	22	Orf1ab 6841-6895	NVAKYTQLCQYLNTL	MN908947.3
	55	21	22	M11-25	EELKKLLEQWNLVIG	MN908947.3
	56	21	22	Orf1ab 6921-6935	KWDLIISDMYDPKTK	MN908947.3
	57	21	22	Orf1ab 6981-6995	LMGHFAWWTAFVTNV	MN908947.3
	58	21	22	Orf1ab 7041-7055	SLFDMSKFPLKLRGT	MN908947.3
	59	21	22	Orf1ab 6861-6875	YNMRVIHFGAGSDKG	MN908947.3
	60	21	22	Orf1ab 6681-6695	GYAFEHIVYGDFSHS	MN908947.3
	61	21	22	Orf1ab 6821-6835	EKCDLQNYGDSATLP	MN908947.3
	62	21	22	Orf1ab 6761-6775	QDLSVVSKVVKVTID	MN908947.3
	63	21	22	Orf1ab 6741-6755	KCVCSVIDLLLDDFV	MN908947.3
	64	21	22	Orf1ab 6801-6815	QAWQPGVAMPNLYKM	MN908947.3
	1	23	24	Orf1ab 6451-6465	LQSLENVAFNVVNKG	MN908947.3
	2	23	24	Orf1ab 6631-6645	YKKVDGVVQQLPETY	MN908947.3
	3	23	24	M1-15	MADSNGTITVEELKK	MN908947.3
	4	23	24	Orf1ab 6911-6925	GDCATVHTANKWDLI	MN908947.3
	5	23	24	Orf1ab 6571-6585	LTVFFDGRVDGQVDL	MN908947.3
	6	23	24	Orf1ab 6521-6535	AKRNIKPVPEVKILN	MN908947.3
	7	23	24	Orf1ab 6211-6225	FVKRVDWTIEYPIIG	MN908947.3
	8	23	24	Orf1ab 6391-6405	VPLKSATCITRCNLG	MN908947.3
	9	23	24	Orf1ab 6331-6345	LSNLNLPGCDGGSLY	MN908947.3
	10	23	24	Orf1ab 6271-6285	VEWKFYDAQPCSDKA	MN908947.3
	11	23	24	Orf1ab 7011-7025	GKPREQIDGYVMHAN	MN908947.3
	12	23	24	Orf1ab 7071-7085	SLLSKGRLIIRENNR	MN908947.3
	13	23	24	Orf1ab 6771-6885	KVTIDYTEISFMLWC	MN908947.3
	14	23	24	Orf1ab 6831-6845	SATLPKGIMMNVAKY	MN908947.3
	15	23	24	M41-55	NRNRFLYIIKLIFLW	MN908947.3
	16	23	24	Orf1ab 6951-6965	ICGFIQQKLALGGSV	MN908947.3
	17	23	24	Orf1ab 6851-6865	YLNTLTLAVPYNMRV	MN908947.3
	18	23	24	Orf1ab 6671-6685	DEFIERYKLEGYAFE	MN908947.3
	19	23	24	Orf1ab 6971-6985	EHSWNADLYKLMGHF	MN908947.3
	20	23	24	Orf1ab 7031-7045	NTNPIQLSSYSLFDM	MN908947.3
	21	23	24	Orf1ab 6731-6745	FITDAQTGSSKCVCS	MN908947.3
	22	23	24	Orf1ab 6791-6805	ETFYPKLQSSQAWQP	MN908947.3
	23	23	24	Orf1ab 7051-7065	KLRGTAVMSLKEGQI	MN908947.3
	24	23	24	Orf1ab 6991-7005	FVTNVNASSSEAFLI	MN908947.3
	25	23	24	Orf1ab 6931-6945	DPKTKNVTKENDSKE	MN908947.3
	26	23	24	M21-35	NLVIGFLFLTWICLL	MN908947.3
	27	23	24	Orf1a 6811-6825	NLYKMQRMLLEKCDL	MN908947.3
	28	23	24	Orf1ab 6751-6765	LDDFVEIIKSQDLSV	MN908947.3
	29	23	24	Orf1ab 6891-6905	TLLVDSDLNDFVSDA	MN908947.3
	30	23	24	Orf1ab 6711-6725	KESPFELEDFIPMDS	MN908947.3
	31	23	24	Orf1ab 6691-6705	DFSHSQLGGLHLLIG	MN908947.3
	32	23	24	Orf1ab 6871-6885	GSDKGVAPGTAVLRQ	MN908947.3
	33	23	24	Orf1ab 6011-6025	WIGFDVEGCHATREA	MN908947.3
	34	23	24	Orf1ab 6071-6085	FKHLIPLMYKGLPWN	MN908947.3
	35	23	24	Orf1ab 6651-6665	NLQEFKPRSQMEIDF	MN908947.3
	36	23	24	Orf1ab 6471-6485	QGEVPVSIINNTVYT	MN908947.3
	37	23	24	Orf1ab 6131-6145	TCCLCDRRATCFSTA	MN908947.3
	38	23	24	Orf1ab 5951-5965	HLSVDTKFKTEGLCV	MN908947.3
	39	23	24	Orf1ab 5771-5785	EIVDTVSALVYDNKL	MN908947.3
	40	23	24	Orf1ab 5831-5845	RKAVFISPYNSQNAV	MN908947.3
	41	23	24	Orf1ab 5891-5905	RAKVGILCIMSDRDL	MN908947.3
	42	23	24	Orf1ab 5711-5725	VNARLRAKHYVYIGD	MN908947.3
	43	23	24	Orf1ab 5971-5985	PKDMTYRRLISMMGF	MN908947.3
	44	23	24	Orf1ab 6151-6165	CWHHSIGFDYVYNPF	MN908947.3
	45	23	24	Orf1ab 5731-5745	APRTLLTKGTLEPEY	MN908947.3
	46	23	24	Orf1ab 5911-5925	FTSLEIPRRNVATLQ	MN908947.3
	47	23	24	Orf1ab 6091-6105	IVQMLSDTLKNLSDR	MN908947.3
	48	23	24	Orf1ab 6031-6045	PLQLGFSTGVNLVAV	MN908947.3
	49	23	24	Orf1ab 6411-6425	HHANEYRLYLDAYNM	MN908947.3
	50	23	24	Orf1ab 6231-6245	NAACRKVQHMVVKAA	MN908947.3
	51	23	24	Orf1ab 6531-6545	IAANTVIWDYKRDAP	MN908947.3
	52	23	24	Orf1ab 6591-6505	NGVLITEGSVKGLQP	MN908947.3
	53	23	24	Orf1ab 6291-6305	LFYSYATHSDKFTDG	MN908947.3
	54	23	24	Orf1ab 6351-6365	FHTPAFDKSAFVNLK	MN908947.3
	55	23	24	Orf1ab 6611-6625	QASLNGVTLIGEAVK	MN908947.3
	56	23	24	Orf1ab 6431-6445	FSLWVYKQFDTYNLW	MN908947.3
	57	23	24	Orf1ab 6491-6505	DVELFENKTTLPVNV	MN908947.3
	58	23	24	Orf1ab 6551-6565	IGVCSMTDIAKKPTE	MN908947.3
	59	23	24	Orf1ab 6371-6385	YYSDSPCESHGKQVV	MN908947.3
	60	23	24	Orf1ab 6191-9205	NAHVASCDAIMTRCL	MN908947.3
	61	23	24	Orf1ab 5851-5865	GLPTQTVDSSQGSEY	MN908947.3
	62	23	24	Orf1ab 5791-5805	KSAQCFKMFYKGVIT	MN908947.3
	63	23	24	Orf1ab 6251-6265	FPVLHDIGNPKAIKC	MN908947.3
	64	23	24	Orf1ab 6311-6325	NCNVDRYPANSIVCR	MN908947.3
	1	25	26	S141-155	LGVYYHKNNKSWMES	MN908947.3
	2	25	26	S201-215	FKIYSKHTPINLVRD	MN908947.3
	3	25	26	S661-675	ECDIPIGAGICASYQ	MN908947.3
	4	25	26	S601-615	GTNTSNQVAVLYQDV	MN908947.3
	5	25	26	S261-275	GAAAYYVGYLQPRTF	MN908947.3
	6	25	26	S81-95	NPVLPFNDGVYFAST	MN908947.3
	7	25	26	N311-325	ASAFFGMSRIGMEVT	MN908947.3
	8	25	26	N371-385	DKKKKADETQALPQR	MN908947.3
	9	25	26	S21-35	RTQLPPAYTNSFTRG	MN908947.3
	10	25	26	N251-265	AAEASKKPRQKRTAT	MN908947.3
	11	25	26	S101-115	IRGWIFGTTLDSKTQ	MN908947.3
	12	25	26	S161-175	SSANNCTFEYVSQPF	MN908947.3
	13	25	26	N271-285	TQAFGRRGPEQTQGN	MN908947.3
	14	25	26	N331-345	LTYTGAIKLDDKDPN	MN908947.3
	15	25	26	S221-235	SALEPLVDLPIGINI	MN908947.3
	16	25	26	S41-55	KVFRSSVLHSTQDLF	MN908947.3
	17	25	26	S421-435	YNYKLPDDFTGCVIA	MN908947.3
	18	25	26	S361-375	CVADYSVLYNSASFS	MN908947.3
	19	25	26	S541-555	FNFNGLTGTGVLTES	MN908947.3
	20	25	26	S721-735	SVTTEILPVSMTKTS	MN908947.3
	21	25	26	S301-315	CTLKSFTVEKGIYQT	MN908947.3
	22	25	26	S481-495	NGVEGFNCYFPLQSY	MN908947.3
	23	25	26	S741-755	YICGDSTECSNLLLQ	MN908947.3
	24	25	26	S561-575	PFQQFGRDIADTTDA	MN908947.3
	25	25	26	S621-635	PVAIHADQLTPTWRV	MN908947.3
	26	25	26	S681-695	PRRARSVASQSIIAY	MN908947.3
	27	25	26	S501-515	NGVGYQPYRVVVLSF	MN908947.3
	28	25	26	S321-335	QPTESIVRFPNITNL	MN908947.3
	29	25	26	N391-405	TVTLLPAADLDDFSK	MN908947.3
	30	25	26	N211-225	AGNGGDAALALLLLD	MN908947.3
	31	25	26	S381-395	GVSPTKLNDLCFTNV	MN908947.3
	32	25	26	S441-455	LDSKVGGNYNYLYRL	MN908947.3
	33	25	26	Orf8 111-121	YHDVRVVLDFI	MN908947.3
	34	25	26	N171-185	FYAEGSRGGSQASSR	MN908947.3
	35	25	26	N151-165	PANNAAIVLQLPQGT	MN908947.3
	36	25	26	Orf8 91-105	QEPKLGSLVVRCSFY	MN908947.3
	37	25	26	N111-125	YYLGTGPEAGLPYGA	MN908947.3
	38	25	26	N51-65	SWFTALTQHGKEDLK	MN908947.3
	39	25	26	M91-105	MWLSYFIASFRLFAR	MN908947.3
	40	25	26	Orf8 51-65	ARKSAPLIELCVDEA	MN908947.3
	41	25	26	M211-223	SSSSDNIALLVQ	MN908947.3
	42	25	26	M151-165	IAGHHLGRCDIKDLP	MN908947.3
	43	25	26	N71-85	GVPINTNSSPDDQIG	MN908947.3
	44	25	26	N131-145	IWVATEGALNTPKDH	MN908947.3
	45	25	26	M171-185	ATSRTLSYYKLGASQ	MN908947.3
	46	25	26	Orf8 11-25	TTVAAFHQECSLQSC	MN908947.3
	47	25	26	N191-205	RNSSRNSTPGSSRGT	MN908947.3
	48	25	26	N11-25	NAPRITFGGPSDSTG	MN908947.3
	49	25	26	Orf8 31-45	YVVDDPCPIHFYSKW	MN908947.3
	50	25	26	M71-85	YRINWITGGIAIAMA	MN908947.3
	51	25	26	N31-45	ERSGARSKQRRPQGL	MN908947.3
	52	25	26	N91-105	TRRIRGGDGKMKDLS	MN908947.3
	53	25	26	M131-145	RPLLESELVIGAVIL	MN908947.3
	54	25	26	M191-205	SGFAAYSRYRIGNYK	MN908947.3
	55	25	26	S181-195	GKQGNFKNLREFVFK	MN908947.3
	56	25	26	S121-135	NNATNVVIKVCEFQF	MN908947.3
	57	25	26	S61-75	NVTWFHAIHVSGTNG	MN908947.3
	58	25	26	S241-255	LLALHRSYLTPGDSS	MN908947.3
	59	25	26	N351-365	ILLNKHIDAYKTFPP	MN908947.3
	60	25	26	N291-305	LIRQGTDYKHWPQIA	MN908947.3
	61	25	26	Orf8 71-85	IQYIDIGNYTVSCLP	MN908947.3
	62	25	26	M111-125	SFNPETNILLNVPLH	MN908947.3
	63	25	26	N231-245	ESKMSGKGQQQQGQT	MN908947.3
	64	25	26	S1-15	MFVFLVLLPLVSSQC	MN908947.3
	1	27	28	N61-75	KEDLKFPRGQGVPIN	MN908947.3
	2	27	28	N121-135	LPYGANKDGIIWVAT	MN908947.3
	3	27	28	N101-115	MKDLSPRWYFYYLGT	MN908947.3
	4	27	28	N41-55	RPQGLPNNTASWFTA	MN908947.3
	5	27	28	N181-195	QASSRSSSRSRNSSR	MN908947.3
	6	27	28	N1-15	MSDNGPQNQRNAPRI	MN908947.3
	7	27	28	M161-175	IKDLPKEITVATSRT	MN908947.3
	8	27	28	Orf8 1-15	MKFLVFLGIITTVAA	MN908947.3
	9	27	28	Orf8 61-75	CVDEAGSKSPIQYID	MN908947.3
	10	27	28	M101-115	RLFARTRSMWSFNPE	MN908947.3
	11	27	28	N21-35	SDSTGSNQNGERSGA	MN908947.3
	12	27	28	N81-95	DDQIGYYRRATRRIR	MN908947.3
	13	27	28	M121-135	NVPLHGTILTRPLLE	MN908947.3
	14	27	28	M181-195	LGASQRVAGDSGFAA	MN908947.3
	15	27	28	N141-155	TPKDHIGTRNPANNA	MN908947.3
	16	27	28	Orf8 81-95	VSCLPFTINCQEPKL	MN908947.3
	17	27	28	M201-215	IGNYKLNTDHSSSSD	MN908947.3
	18	27	28	M141-155	GAVILRGHLRIAGHH	MN908947.3
	19	27	28	Orf8 101-115	RCSFYEDFLEYHDVR	MN908947.3
	20	27	28	N161-175	LPQGTTLPKGFYAEG	MN908947.3
	21	27	28	M81-95	AIAMACLVGLMWLSY	MN908947.3
	22	27	28	Orf8 41-55	FYSKWYIRVGARKSA	MN908947.3
	23	27	28	S251-265	PGDSSSGWTAGAAAY	MN908947.3
	24	27	28	S71-85	SGTNGTKRFDNPVLP	MN908947.3
	25	27	28	S131-145	CEFQFCNDPFLGVYY	MN908947.3
	26	27	28	S191-205	EFVFKNIDGYFKIYS	MN908947.3
	27	27	28	S11-25	VSSQCVNLTTRTQLP	MN908947.3
	28	27	28	N241-255	QQGQTVTKKSAAEAS	MN908947.3
	29	27	28	Orf8 21-35	SLQSCTQHQPYVVDD	MN908947.3
	30	27	28	M61-75	TLACFVLAAVYRINW	MN908947.3
	31	27	28	N301-315	WPQIAQFAPSASAFF	MN908947.3
	32	27	28	N361-375	KTFPPTEPKKDKKKK	MN908947.3
	33	27	28	S581-595	TLEILDITPCSFGGV	MN908947.3
	34	27	28	S641-655	NVFQTRAGCLIGAEH	MN908947.3
	35	27	28	S1221-1235	IAGLIAIVMVTIMLC	MN908947.3
	36	27	28	S1041-1055	DFCGKGYHLMSFPQS	MN908947.3
	37	27	28	S701-715	AENSVAYSNNSIAIP	MN908947.3
	38	27	28	S521-535	PATVCGPKKSTNLVK	MN908947.3
	39	27	28	S341-355	VFNATRFASVYAWNR	MN908947.3
	40	27	28	S401-415	VIRGDEVRQIAPGQT	MN908947.3
	41	27	28	S461-475	LKPFERDISTEIYQA	MN908947.3
	42	27	28	S281-295	ENGTITDAVDCALDP	MN908947.3
	43	27	28	S1021-1035	SANLAATKMSECVLG	MN908947.3
	44	27	28	S1201-1215	QELGKYEQYIKWPWY	MN908947.3
	45	27	28	S781-795	VFAQVKQIYKTPPIK	MN908947.3
	46	27	28	S961-975	TLVKQLSSNFGAISS	MN908947.3
	47	27	28	S1141-1155	LQPELDSFKEELDKY	MN908947.3
	48	27	28	S1081-1095	ICHDGKAHFPREGVF	MN908947.3
	49	27	28	S981-995	LSRLDKVEAEVQIDR	MN908947.3
	50	27	28	S801-815	NFSQILPDPSKPSKR	MN908947.3
	51	27	28	S1101-1115	HWFVTQRNFYEPQII	MN908947.3
	52	27	28	S1161-1175	SPDVDLGDISGINAS	MN908947.3
	53	27	28	S861-875	LPPLLTDEMIAQYTS	MN908947.3
	54	27	28	S921-935	KLIANQFNSAIGKIQ	MN908947.3
	55	27	28	S1181-1195	KEIDRLNEVAKNLNE	MN908947.3
	56	27	28	S1001-1015	LQSLQTYVTQQLIRA	MN908947.3
	57	27	28	S1061-1075	VFLHVTYVPAQEKNF	MN908947.3
	58	27	28	S1121-1135	FVSGNCDVVIGIVNN	MN908947.3
	59	27	28	S941-955	TASALGKLQDVVNQN	MN908947.3
	60	27	28	S761-775	TQLNRALTGIAVEQD	MN908947.3
	61	27	28	S901-915	QMAYRFNGIGVTQNV	MN908947.3
	62	27	28	S841-855	LGDIAARDLICAQKF	MN908947.3
	63	27	28	S821-835	LLFNKVTLADAGFIK	MN908947.3
	64	27	28	S881-895	TITSGWTFGAGAALQ	MN908947.3
	1	29	30	S531-545	TNLVKNKCVNFNFNG	MN908947.3
	2	29	30	S711-725	SIAIPTNFTISVTTE	MN908947.3
	3	29	30	S1171-1185	GINASVVNIQKEIDR	MN908947.3
	4	29	30	S991-1005	VQIDRLITGRLQSLQ	MN908947.3
	5	29	30	S651-665	IGAEHVNNSYECDIP	MN908947.3
	6	29	30	S591-605	SFGGVSVITPGTNTS	MN908947.3
	7	29	30	S291-305	CALDPLSETKCTLKS	MN908947.3
	8	29	30	S471-485	EIYQAGSTPCNGVEG	MN908947.3
	9	29	30	S411-425	APGQTGKIADYNYKL	MN908947.3
	10	29	30	S351-365	YAWNRKRISNCVADY	MN908947.3
	11	29	30	S1091-1105	REGVFVSNGTHWFVT	MN908947.3
	12	29	30	S1151-1165	ELDKYFKNHTSPDVD	MN908947.3
	13	29	30	S851-865	CAQKFNGLTVLPPLL	MN908947.3
	14	29	30	S911-925	VTQNVLYENQKLIAN	MN908947.3
	15	29	30	S1211-1225	KWPWYIWLGFIAGLI	MN908947.3
	16	29	30	S1031-1045	ECVLGQSKRVDFCGK	MN908947.3
	17	29	30	S931-945	IGKIQDSLSSTASAL	MN908947.3
	18	29	30	S751-765	NLLLQYGSFCTQLNR	MN908947.3
	19	29	30	S1051-1065	SFPQSAPHGVVFLHV	MN908947.3
	20	29	30	S1111-1125	EPQIITTDNTFVSGN	MN908947.3
	21	29	30	S811-825	KPSKRSFIEDLLFNK	MN908947.3
	22	29	30	S871-885	AQYTSALLAGTITSG	MN908947.3
	23	29	30	S1131-1145	GIVNNTVYDPLQPEL	MN908947.3
	24	29	30	S1071-1085	QEKNFTTAPAICHDG	MN908947.3
	25	29	30	S1011-1025	QLIRAAEIRASANLA	MN908947.3
	26	29	30	S1191-1205	KNLNESLIDLQELGK	MN908947.3
	27	29	30	S891-905	GAALQIPFAMQMAYR	MN908947.3
	28	29	30	S831-845	AGFIKQYGDCLGDIA	MN908947.3
	29	29	30	S971-985	GAISSVLNDILSRLD	MN908947.3
	30	29	30	S791-805	TPPIKDFGGFNFSQI	MN908947.3
	31	29	30	S771-785	AVEQDKNTQEVFAQV	MN908947.3
	32	29	30	S951-965	VVNQNAQALNTLVKQ	MN908947.3
	33	29	30	S91-105	YFASTEKSNIIRGWI	MN908947.3
	34	29	30	S151-165	SWMESEFRVYSSANN	MN908947.3
	35	29	30	S731-745	MTKTSVDCTMYICGD	MN908947.3
	36	29	30	S551-565	VLTESNKKFLPFQQF	MN908947.3
	37	29	30	S211-225	NLVRDLPQGFSALEP	MN908947.3
	38	29	30	S31-45	SFTRGVYYPDKVFRS	MN908947.3
	39	29	30	N261-275	KRTATKAYNVTQAFG	MN908947.3
	40	29	30	N321-335	GMEVTPSGTWLTYTG	MN908947.3
	41	29	30	N381-395	ALPQRQKKQQTVTLL	MN908947.3
	42	29	30	N201-215	SSRGTSPARMAGNGG	MN908947.3
	43	29	30	S51-65	TQDLFLPFFSNVTWF	MN908947.3
	44	29	30	S231-245	IGINITRFQTLLALH	MN908947.3
	45	29	30	N221-235	LLLLDRLNQLESKMS	MN908947.3
	46	29	30	N401-419	DDFSKQLQQSMSSADSTQA	MN908947.3
	47	29	30	S171-185	VSQPFLMDLEGKQGN	MN908947.3
	48	29	30	S111-125	DSKTQSLLIVNNATN	MN908947.3
	49	29	30	S491-505	PLQSYGFQPTNGVGY	MN908947.3
	50	29	30	S311-325	GIYQTSNFRVQPTES	MN908947.3
	51	29	30	S611-625	LYQDVNCTEVPVAIH	MN908947.3
	52	29	30	S671-685	CASYQTQTNSPRRAR	MN908947.3
	53	29	30	S371-385	SASFSTFKCYGVSPT	MN908947.3
	54	29	30	S431-445	GCVIAWNSNNLDSKV	MN908947.3
	55	29	30	S691-705	SIIAYTMSLGAENSV	MN908947.3
	56	29	30	S511-525	VVLSFELLHAPATVC	MN908947.3
	57	29	30	S571-585	DTTDAVRDPQTLEIL	MN908947.3
	58	29	30	S631-645	PTWRVYSTGSNVFQT	MN908947.3
	59	29	30	S451-465	YLYRLFRKSNLKPFE	MN908947.3
	60	29	30	S271-285	QPRTFLLKYNENGTI	MN908947.3
	61	29	30	N341-355	DKDPNFKDQVILLNK	MN908947.3
	62	29	30	N281-295	QTQGNFGDQELIRQG	MN908947.3
	63	29	30	S331-345	NITNLCPFGEVFNAT	MN908947.3
	64	29	30	S391-405	CFTNVYADSFVIRGD	MN908947.3
	1	31	32	S401-415	IRGDEVIQIAPGQTG	MT012098
	2	31	32	S461-475	KPFERDISTEIYQAG	MT012098
	3	31	32	S921-935	LIANQFNSAIGKIQD	MT012098
	4	31	32	S861-875	PPLLTDEMIAQYTSA	MT012098
	5	31	32	S521-535	ATVCGPKKSTNLVKN	MT012098
	6	31	32	S341-355	FNATRFASVYAWNRK	MT012098
	7	31	32	S161-175	SANNCTFEYVSQPFL	MT012098
	8	31	32	S221-235	ALEPLVDLPIGINIT	MT012098
	9	31	32	S281-295	NGTITDAVDCALDPL	MT012098
	10	31	32	M211-222	SSSSDNIALLVQ	MT020881
	11	31	32	S361-375	VADYSVLYNSASFST	MT012098
	12	31	32	S421-435	NYKLPDDFTGCVIAW	MT012098
	13	31	32	S21-35	RTQLPPANTNSFTRG	MT049951
	14	31	32	S181-195	KQGNFKNLREFVFKN	MT012098
	15	31	32	S481-495	GVEGFNCYFPLQSYG	MT012098
	16	31	32	S301-315	TLKSFTVEKGIYQTS	MT012098
	17	31	32	S681-695	RRARSVASQSIIAYT	MT012098
	18	31	32	S621-635	VAIHADQLTPTWRVY	MT012098
	19	31	32	S801-815	FSQILPDPSKPSKRS	MT012098
	20	31	32	S981-995	SRLDKVEAEVQIDRL	MT012098
	21	31	32	S561-575	FQQFGRDIADTTDAV	MT012098
	22	31	32	S741-755	ICGDSTECSNLLLQY	MT012098
	23	31	32	S1001-1015	QSLQTYVTQQLIRAA	MT012098
	24	31	32	S821-835	LFNKVTLADAGFIKQ	MT012098
	25	31	32	S881-895	ITSGWTFGAGAALQI	MT012098
	26	31	32	S941-955	ASALGKLQDVVNQNA	MT012098
	27	31	32	S761-775	QLNRALTGIAVEQDK	MT012098
	28	31	32	S581-595	LEILDITPCSFGGVS	MT012098
	29	31	32	S241-255	LALHRSYLTPGDSSS	MT012098
	31	31	32	S641-655	VFQTRAGCLIGAEHV	MT012098
	32	31	32	S701-715	ENSVAYSNNSIAIPT	MT012098
	34	31	32	22#NP NTDdomain	DRA40
	35	31	32	20#SproteinNTD	DRA45
	37	31	32	16#NSP10	CR81
	38	31	32	10#protein3CL-Mpro	3CO-C51H5
	39	31	32	S1261-1273	SEPVLKGVKLHYT	MN908947.3
	41	31	32	Orf7a 81-95	SVSPKLFIRQEEVQE	MN908947.3
	42	31	32	Orf7a 21-35	QECVRGTTVLLKEPC	MN908947.3
	43	31	32	12#Papain-like protease	CR77
	44	31	32	18#guanine-N7_meth	CR83
	45	31	32	Orf7a 41-55	EGNSPFHPLADNKFA	MN908947.3
	46	31	32	Orf7a 101-115	FLIVAAIVFITLCFT	MN908947.3
	50	31	32	S1241-1255	CSCLKGCCSCGSCCK	MN908947.3
	52	31	32	CR79
	53	31	32	Orf7a 1-15	MKIILFLALITLATC	MN908947.3
	54	31	32	Orf7a 61-75	TQFAFACPDGVKHVY	MN908947.3
	55	31	32	S441-455	DSKVGGNYNYLYRLF	MT012098
	56	31	32	S381-395	VSPTKLNDLCFTNVY	MT012098
	57	31	32	S321-335	PTESIVRFPNITNLC	MT012098
	58	31	32	S501-515	GVGYQPYRVVVLSFE	MT012098
	59	31	32	S201-215	KIYSKHTPINLVRDL	MT012098
	60	31	32	S141-155	LGVYHKNNKSWMESE	MT012098
	62	31	32	Orf10 11-25	FTIYSLLLCRMNSRN	MN908947.3
	64	31	32	S261-275	AAAYYVGYLQPRTFL	MT012098
	1	33	34	CR76
	2	33	34	CR82
	3	33	34	CR80
	5	33	34	23#NP CTDDomain	DRA41
	7	33	34	Orf7a 31-45	LKEPCSSGTYEGNSP	MN908947.3
	8	33	34	Orf7a 91-105	EEVQELYSPIFLIVA	MN908947.3
	10	33	34	Orf10 1-15	MGYINVFAFPFTIYS	MN908947.3
	12	33	34	13#NSP1	CR78
	13	33	34	Orf10 21-38	MNSRNYIAQVDVVNFNLT	MN908947.3
	14	33	34	Orf7a 51-65	DNKFALTCFSTQFAF	MN908947.3
	17	33	34	Orf7a 71-85	VKHVYQLRARSVSPK	MN908947.3
	18	33	34	Orf7a 11-25	TLATCELYHYQECVR	MN908947.3
	20	33	34	21#S1proteinCTD	DRA46
	21	33	34	S1251-1265	GSCCKFDEDDSEPVL	MN908947.3
	23	33	34	S511-525	VLSFELLHAPATVCG	MT012098
	24	33	34	S331-345	ITNLCPFGEVFNATR	MT012098
[truncated: 1,697 more rows]
