# Supplementary material for: SARS-CoV-2 Epitopes following Infection and Vaccination Overlap Known Neutralizing Antibody Sites
Source: Research (Wash D C). 2022 Jul 9;2022:9769803. doi: 10.34133/2022/9769803 (PMC9297724; doi:10.34133/2022/9769803)
Supplement: Supplementary Materials — Figures S1: the IgM signal intensity of spike peptide positions with individual monkeys and relative abundance and overlap among IgM linear epitopes detected in the SARS-CoV-2 NHP models with different species, related to Figure 1. Figures S2: composition and performance of the one one-strain SARS-CoV-2 proteome microarray and the international SARS-CoV-2 microarray, related to Figures 1 and 2. Figures S3: heatmap of the mean IgM and/or IgG antibody signal detected for the indicated proteins and protein fragments of SARS-CoV-2 or other respiratory viruses using serum from the COVID-19 patient cohort, related to Figure 2. Figure S4: an S protein LPE consistently detected by antibodies present in SARS-CoV-2-infected NHPs and patients (S481-495) binds to ACE2 and blocks its interaction with the S protein RBD. Figures S5: heatmap of the mean IgM and/or IgG antibody signal detected for the indicated proteins and protein fragments of SARS-CoV-2 or other respiratory viruses using serum from five individuals in vaccine cohort with longitudinal samples, related to Figures 3(a) and 3(b). Table S6: S protein epitope clusters detected in NHP, COVID-19, and vaccinated participants. Table S7: IgM S peptide among the COVID-19 patients, vaccinated and VPI participants. Other supplementary materials for this manuscript include the following: dataset S1. Table S1: composition of the one-strain SARS-CoV-2 proteome microarray and the international SARS-CoV-2 proteome microarray, related to Figures 1–3. Dataset S2. Table S2: identified peptides specific to anti-IgM and anti-IgG from nonhuman primates infected with SARS-CoV-2, related to Figure 1. Dataset S3. Table S3: proteins and peptides detected by COVID-19 patient IgM and IgG, related to Figure 3. Dataset S4. Table S4: IgM binding to overlapping SARS-CoV-2 peptides in COVID-19 patients, related to Figure 2. Dataset S5. Table S5: IgM- and IgG-specific targets recognized by longitudinal vaccine participants and crosssection vaccinated [file 9769803.f1.zip › Datasets S2_Table S2.xlsx]

## Sheet: Sheet 1
	Table S2. Identified peptides specific to anti-IgM and anti-IgG from Non human primates infected with SARS-CoV-2, related to Fig.1.
	IgM
	Time	S		M	N	Orf1ab								Orf7a	Orf8
	6 Days post infection	-		-	-	-								-
	13 Days post infection	S 31-45	S 511-525	M 151-165	N 91-105	Orf1ab 5821-5835	Orf1ab 5131-5145	Orf1ab 4581-4595	Orf1ab 4091-4105	Orf1ab 6121-6135	Orf1ab 5081-5095	Orf1ab 4361-4375		Orf7a 71-85	Orf8 41-55
		S 671-685	S 401-415	M 31-45	N 31-45	Orf1ab 4891-4905	Orf1ab 5061-5075	Orf1ab 6551-6565	Orf1ab 6111-6125	Orf1ab 3661-3675	Orf1ab 5851-5865	Orf1ab 6561-6575			Orf8 1-15
		S 21-35	S 391-405	M 161-175	N 81-95	Orf1ab 5031-5045	Orf1ab 4291-4305	Orf1ab 511-525	Orf1ab 4391-4405	Orf1ab 5681-5695	Orf1ab 2441-2455	Orf1ab 4831-4845			Orf8 91-105
		S 521-535	S 481-495	M 101-115	N 251-265	Orf1ab 4961-4975	Orf1ab 7021-7035	Orf1ab 4771-4785	Orf1ab 4031-4045	Orf1ab 5891-5905	Orf1ab 6441-6455	Orf1ab 2141-2155			Orf8 81-95
		S 451-465	S 921-935	M 121-135	N 381-395	Orf1ab 4981-4995	Orf1ab 4331-4345	Orf1ab 4971-4985	Orf1ab 4411-4425	Orf1ab 5141-5155	Orf1ab 6581-6595	Orf1ab 3431-3445			Orf8 31-45
		S 801-815	S 821-835	M 181-195	N 291-305	Orf1ab 4931-4945	Orf1ab 4191-4205	Orf1ab 5371-5385	Orf1ab 2921-2935	Orf1ab 4641-4655	Orf1ab 3161-3175	Orf1ab 3871-3885			Orf8 101-115
		S 141-155	S 911-925	M 111-125	N 351-365	Orf1ab 5501-5515	Orf1ab 2731-2745	Orf1ab 6531-6545	Orf1ab 4901-4915	Orf1ab 5991-6005	Orf1ab 3531-3545	Orf1ab 3411-3425			Orf8 111-121
		S 551-565	S 221-235	M 201-215	N 321-335	Orf1ab 5491-5505	Orf1ab 6241-6255	Orf1ab 6421-6435	Orf1ab 5641-5655	Orf1ab 6211-6225	Orf1ab 3721-3735	Orf1ab 2621-2635			Orf8 11-25
		S 1081-1095		M 91-105	N 181-195	Orf1ab 3621-3635	Orf1ab 4521-4535	Orf1ab 5911-5925	Orf1ab 6691-6705	Orf1ab 2691-2705	Orf1ab 4311-4325	Orf1ab 2711-2725			Orf8 61-75
		S 1031-1045		M 71-85	N 371-385	Orf1ab 4011-4025	Orf1ab 5191-5205	Orf1ab 4911-4925	Orf1ab 4601-4615	Orf1ab 6781-6795	Orf1ab 3901-3915	Orf1ab 3461-3475			Orf8 71-85
		S 91-105			N 271-285	Orf1ab 3261-3275	Orf1ab 4071-4085	Orf1ab 6271-6285	Orf1ab 3701-3715	Orf1ab 5181-5195	Orf1ab 7001-7015	Orf1ab 6671-6685
		S 1041-1055			N 41-55	Orf1ab 5391-5405	Orf1ab 5401-5415	Orf1ab 4121-4135	Orf1ab 7011-7025	Orf1ab 5541-5555	Orf1ab 6841-6855	Orf1ab 2651-2665
		S 1071-1085			N 141-155	Orf1ab 1991-2005	Orf1ab 4081-4095	Orf1ab 5211-5225	Orf1ab 5151-5165	Orf1ab 5051-5065	Orf1ab 3471-3485
		S 781-795			N 171-185	Orf1ab 6231-6245	Orf1ab 6001-6015	Orf1ab 3231-3245	Orf1ab 5101-5115	Orf1ab 5521-5535	Orf1ab 3171-3185
		S 11-25			N 261-275	Orf1ab 4211-4225	Orf1ab 4171-4185	Orf1ab 6801-6815	Orf1ab 5381-5395	Orf1ab 4451-4465	Orf1ab 5551-5565
		S 441-455			N 311-325	Orf1ab 2181-2195	Orf1ab 5971-5985	Orf1ab 4881-4895	Orf1ab 4621-4635	Orf1ab 3921-3935	Orf1ab 5091-5105
		S 101-115			N 61-75	Orf1ab 1981-1995	Orf1ab 3311-3325	Orf1ab 4841-4855	Orf1ab 5251-5265	Orf1ab 6761-6775	Orf1ab 4321-4335
		S 411-425			N 1-15	Orf1ab 6341-6355	Orf1ab 3841-3855	Orf1ab 5281-5295	Orf1ab 4471-4485	Orf1ab 5901-5915	Orf1ab 5771-5785
		S 421-435			N 191-205	Orf1ab 3571-3585	Orf1ab 5871-5885	Orf1ab 5481-5495	Orf1ab 6871-6885	Orf1ab 6851-6865	Orf1ab 3541-3555
		S 61-75			N 161-175	Orf1ab 2401-2415	Orf1ab 5001-5015	Orf1ab 6681-6695	Orf1ab 4781-4795	Orf1ab 6131-6145	Orf1ab 6471-6485
		S 41-55			N 201-215	Orf1ab 2191-2205	Orf1ab 3981-3995	Orf1ab 4951-4965	Orf1ab 6021-6035	Orf1ab 3181-3195	Orf1ab 3141-3155
		S 561-575			N 301-315	Orf1ab 5011-5025	Orf1ab 3551-3565	Orf1ab 5801-5815	Orf1ab 6361-6375	Orf1ab 5921-5935	Orf1ab 6101-6115
		S 171-185			N 341-355	Orf1ab 2411-2425	Orf1ab 5271-5285	Orf1ab 4021-4035	Orf1ab 3931-3945	Orf1ab 4811-4825	Orf1ab 3191-3205
		S 131-145			N 11-25	Orf1ab 6351-6365	Orf1ab 4491-4505	Orf1ab 4941-4955	Orf1ab 4791-4805	Orf1ab 2511-2525	Orf1ab 3071-3085
		S 621-635			N 21-35	Orf1ab 4711-4725	Orf1ab 4161-4175	Orf1ab 4181-4195	Orf1ab 5121-5135	Orf1ab 5421-5435	Orf1ab 3501-3515
		S 591-605			N 331-345	Orf1ab 3201-3215	Orf1ab 3421-3435	Orf1ab 4921-4935	Orf1ab 5461-5475	Orf1ab 3591-3605	Orf1ab 7051-7065
		S 681-695			N 281-295	Orf1ab 3971-3985	Orf1ab 6201-6215	Orf1ab 6371-6385	Orf1ab 4111-4125	Orf1ab 4531-4545	Orf1ab 6981-6995
		S 161-175			N 71-85	Orf1ab 5781-5795	Orf1ab 4651-4665	Orf1ab 6971-6985	Orf1ab 6741-6755	Orf1ab 1401-1415	Orf1ab 7061-7075
		S 191-205			N 151-165	Orf1ab 5351-5365	Orf1ab 5931-5945	Orf1ab 6071-6085	Orf1ab 5691-5705	Orf1ab 5761-5775	Orf1ab 5341-5355
		S 601-615			N 401-419	Orf1ab 5601-5615	Orf1ab 6481-6495	Orf1ab 6051-6065	Orf1ab 5751-5765	Orf1ab 4751-4765	Orf1ab 3491-3505
		S 581-595				Orf1ab 5021-5035	Orf1ab 4661-4675	Orf1ab 4131-4145	Orf1ab 4611-4625	Orf1ab 5581-5595	Orf1ab 4871-4885
		S 631-645				Orf1ab 5651-5665	Orf1ab 2981-2995	Orf1ab 6861-6875	Orf1ab 5411-5425	Orf1ab 4201-4215	Orf1ab 4381-4395
		S 611-625				Orf1ab 5741-5755	Orf1ab 4481-4495	Orf1ab 5301-5315	Orf1ab 4591-4605	Orf1ab 5861-5875	Orf1ab 3961-3975
		S 111-125				Orf1ab 4461-4475	Orf1ab 4571-4585	Orf1ab 5811-5825	Orf1ab 3691-3705	Orf1ab 6041-6055	Orf1ab 5611-5625
		S 531-545				Orf1ab 5591-5605	Orf1ab 71-85	Orf1ab 6011-6025	Orf1ab 2831-2845	Orf1ab 6771-6785	Orf1ab 5291-5305
		S 991-1005				Orf1ab 5841-5855	Orf1ab 4551-4565	Orf1ab 4631-4645	Orf1ab 4691-4705	Orf1ab 5431-5445	Orf1ab 3891-3905
		S 1-15				Orf1ab 6261-6275	Orf1ab 4061-4075	Orf1ab 5621-5635	Orf1ab 2111-2125	Orf1ab 6881-6895	Orf1ab 3861-3875
		S 81-95				Orf1ab 6251-6265	Orf1ab 6171-6185	Orf1ab 4151-4165	Orf1ab 3211-3225	Orf1ab 3851-3865	Orf1ab 3511-3525
		S 541-555				Orf1ab 6501-6515	Orf1ab 5201-5215	Orf1ab 4101-4115	Orf1ab 6831-6845	Orf1ab 6221-6235	Orf1ab 6081-6095
		S 51-65				Orf1ab 4141-4155	Orf1ab 121-135	Orf1ab 4041-4055	Orf1ab 5961-5975	Orf1ab 6091-6105	Orf1ab 2761-2775
		S 121-135				Orf1ab 3991-4005	Orf1ab 4221-4235	Orf1ab 5941-5955	Orf1ab 5511-5525	Orf1ab 5731-5745	Orf1ab 3881-3895
		S 471-485				Orf1ab 6411-6425	Orf1ab 3521-3535	Orf1ab 4421-4435	Orf1ab 4681-4695	Orf1ab 5221-5235	Orf1ab 6951-6965
		S 231-245				Orf1ab 6061-6075	Orf1ab 5981-5995	Orf1ab 3951-3965	Orf1ab 4701-4715	Orf1ab 3711-3725	Orf1ab 6961-6975
		S 461-475				Orf1ab 4541-4555	Orf1ab 3651-3665	Orf1ab 5471-5485	Orf1ab 5951-5965	Orf1ab 6821-6835	Orf1ab 3481-3495
		S 641-655				Orf1ab 5661-5675	Orf1ab 7041-7055	Orf1ab 4231-4245	Orf1ab 5721-5735	Orf1ab 5441-5455	Orf1ab 7031-7045
		S 961-975				Orf1ab 4511-4525	Orf1ab 5531-5545	Orf1ab 4001-4015	Orf1ab 3941-3955	Orf1ab 6281-6295	Orf1ab 5231-5245
		S 491-505				Orf1ab 4991-5005	Orf1ab 2841-2855	Orf1ab 4721-4735	Orf1ab 5451-5465	Orf1ab 6031-6045	Orf1ab 4351-4365
		S 211-225				Orf1ab 4431-4445	Orf1ab 5631-5645	Orf1ab 2521-2535	Orf1ab 5671-5685	Orf1ab 3911-3925	Orf1ab 3121-3135
		S 891-905				Orf1ab 4801-4815	Orf1ab 5041-5055	Orf1ab 6461-6475	Orf1ab 3601-3615	Orf1ab 5071-5085	Orf1ab 6571-6585
		S 381-395				Orf1ab 1941-1955	Orf1ab 4371-4385	Orf1ab 4051-4065	Orf1ab 6541-6555	Orf1ab 6941-6955	Orf1ab 1391-1405
	22 Days post infection	S 811-825	S 621-635	M 1-15	N 91-105	Orf1ab 4981-4995	Orf1ab 3221-3235	Orf1ab 4221-4235	Orf1ab 4091-4105	Orf1ab 6491-6505	Orf1ab 4621-4635	Orf1ab 3481-3495		Orf7a 71-85	Orf8 31-45
		S 671-685	S 631-645	M 21-35	N 251-265	Orf1ab 4931-4945	Orf1ab 7021-7035	Orf1ab 6201-6215	Orf1ab 4001-4015	Orf1ab 5481-5495	Orf1ab 6471-6485	Orf1ab 5521-5535		Orf7a 111-121	Orf8 81-95
		S 801-815	S 591-605	M 61-75	N 81-95	Orf1ab 3621-3635	Orf1ab 2731-2745	Orf1ab 5631-5645	Orf1ab 6271-6285	Orf1ab 7061-7075	Orf1ab 5141-5155	Orf1ab 4531-4545			Orf8 101-115
		S 351-365	S 391-405	M 71-85	N 391-405	Orf1ab 4011-4025	Orf1ab 4191-4205	Orf1ab 3421-3435	Orf1ab 4681-4695	Orf1ab 1401-1415	Orf1ab 4601-4615	Orf1ab 6571-6585			Orf8 111-121
		S 31-45	S 381-395	M 81-95	N 351-365	Orf1ab 1991-2005	Orf1ab 4431-4445	Orf1ab 5871-5885	Orf1ab 5301-5315	Orf1ab 4031-4045	Orf1ab 6831-6845	Orf1ab 5761-5775			Orf8 71-85
		S 521-535	S 501-515	M 91-105	N 371-385	Orf1ab 5491-5505	Orf1ab 5131-5145	Orf1ab 4491-4505	Orf1ab 6451-6465	Orf1ab 4641-4655	Orf1ab 7001-7015	Orf1ab 3941-3955
		S 551-565	S 461-475		N 141-155	Orf1ab 3571-3585	Orf1ab 6391-6405	Orf1ab 5001-5015	Orf1ab 1531-1545	Orf1ab 2511-2525	Orf1ab 4611-4625	Orf1ab 5541-5555
		S 451-465	S 561-575		N 231-245	Orf1ab 4211-4225	Orf1ab 4071-4085	Orf1ab 6461-6475	Orf1ab 6381-6395	Orf1ab 3591-3605	Orf1ab 3701-3715	Orf1ab 6561-6575
		S 141-155	S 1-15		N 271-285	Orf1ab 7071-7085	Orf1ab 5841-5855	Orf1ab 4551-4565	Orf1ab 4951-4965	Orf1ab 5941-5955	Orf1ab 3531-3545	Orf1ab 5441-5455
		S 1031-1045	S 871-885		N 111-125	Orf1ab 6341-6355	Orf1ab 6511-6525	Orf1ab 4181-4195	Orf1ab 4631-4645	Orf1ab 6801-6815	Orf1ab 6021-6035	Orf1ab 3961-3975
		S 1081-1095	S 191-205		N 41-55	Orf1ab 5391-5405	Orf1ab 4161-4175	Orf1ab 6861-6875	Orf1ab 6301-6315	Orf1ab 2011-2025	Orf1ab 5901-5915	Orf1ab 5431-5445
		S 21-35	S 581-595		N 201-215	Orf1ab 1781-1795	Orf1ab 6481-6495	Orf1ab 4121-4135	Orf1ab 4051-4065	Orf1ab 3611-3625	Orf1ab 7051-7065	Orf1ab 3491-3505
		S 371-385	S 401-415		N 51-65	Orf1ab 4711-4725	Orf1ab 5061-5075	Orf1ab 4151-4165	Orf1ab 4581-4595	Orf1ab 3601-3615	Orf1ab 5951-5965	Orf1ab 3161-3175
		S 1041-1055	S 921-935		N 191-205	Orf1ab 1941-1955	Orf1ab 3551-3565	Orf1ab 4971-4985	Orf1ab 6071-6085	Orf1ab 5981-5995	Orf1ab 3511-3525	Orf1ab 5921-5935
		S 1071-1085	S 531-545		N 121-135	Orf1ab 3561-3575	Orf1ab 4801-4815	Orf1ab 4131-4145	Orf1ab 4371-4385	Orf1ab 5641-5655	Orf1ab 5581-5595	Orf1ab 2141-2155
		S 91-105	S 81-95		N 261-275	Orf1ab 6501-6515	Orf1ab 2981-2995	Orf1ab 6971-6985	Orf1ab 3641-3655	Orf1ab 2021-2035	Orf1ab 6101-6115	Orf1ab 5421-5435
		S 781-795	S 641-655		N 1-15	Orf1ab 5651-5665	Orf1ab 4081-4095	Orf1ab 6361-6375	Orf1ab 3631-3645	Orf1ab 6941-6955	Orf1ab 5461-5475	Orf1ab 3071-3085
		S 651-665	S 481-495		N 181-195	Orf1ab 5011-5025	Orf1ab 6371-6385	Orf1ab 6591-6605	Orf1ab 4101-4115	Orf1ab 2691-2705	Orf1ab 4201-4215	Orf1ab 5611-5625
		S 421-435	S 491-505		N 61-75	Orf1ab 5601-5615	Orf1ab 3651-3665	Orf1ab 4671-4685	Orf1ab 4691-4705	Orf1ab 6521-6535	Orf1ab 6951-6965	Orf1ab 7031-7045
		S 101-115	S 661-675		N 131-145	Orf1ab 4461-4475	Orf1ab 4521-4535	Orf1ab 5671-5685	Orf1ab 4041-4055	Orf1ab 5151-5165	Orf1ab 4901-4915	Orf1ab 3711-3725
		S 411-425	S 111-125		N 171-185	Orf1ab 3971-3985	Orf1ab 6421-6435	Orf1ab 4021-4035	Orf1ab 2521-2535	Orf1ab 4921-4935	Orf1ab 5991-6005	Orf1ab 3141-3155
		S 231-245	S 901-915		N 11-25	Orf1ab 5661-5675	Orf1ab 3231-3245	Orf1ab 5621-5635	Orf1ab 6121-6135	Orf1ab 4231-4245	Orf1ab 3471-3485	Orf1ab 4381-4395
		S 441-455	S 361-375		N 161-175	Orf1ab 5741-5755	Orf1ab 4331-4345	Orf1ab 5171-5185	Orf1ab 6331-6345	Orf1ab 6851-6865	Orf1ab 5751-5765	Orf1ab 3191-3205
		S 241-255	S 511-525		N 21-35	Orf1ab 6351-6365	Orf1ab 4661-4675	Orf1ab 6131-6145	Orf1ab 2111-2125	Orf1ab 4451-4465	Orf1ab 6911-6925	Orf1ab 5071-5085
		S 931-945	S 951-965		N 71-85	Orf1ab 6601-6615	Orf1ab 7041-7055	Orf1ab 3951-3965	Orf1ab 5101-5115	Orf1ab 2681-2695	Orf1ab 6841-6855	Orf1ab 5551-5565
		S 11-25	S 611-625		N 331-345	Orf1ab 4141-4155	Orf1ab 1751-1765	Orf1ab 7011-7025	Orf1ab 5181-5195	Orf1ab 6281-6295	Orf1ab 3171-3185	Orf1ab 4871-4885
		S 791-805	S 911-925		N 401-419	Orf1ab 6411-6425	Orf1ab 3981-3995	Orf1ab 5931-5945	Orf1ab 4941-4955	Orf1ab 3661-3675	Orf1ab 1061-1075	Orf1ab 6081-6095
		S 131-145	S 121-135		N 211-225	Orf1ab 6401-6415	Orf1ab 6551-6565	Orf1ab 5471-5485	Orf1ab 6051-6065	Orf1ab 2541-2555	Orf1ab 5411-5425	Orf1ab 5851-5865
		S 991-1005	S 221-235			Orf1ab 5191-5205	Orf1ab 4651-4665	Orf1ab 1101-1115	Orf1ab 5041-5055	Orf1ab 5451-5465	Orf1ab 3541-3555	Orf1ab 3721-3735
		S 891-905	S 601-615			Orf1ab 3991-4005	Orf1ab 6311-6325	Orf1ab 6871-6885	Orf1ab 4111-4125	Orf1ab 5121-5135	Orf1ab 1741-1755	Orf1ab 5091-5105
		S 41-55	S 861-875			Orf1ab 4541-4555	Orf1ab 4481-4495	Orf1ab 1461-1475	Orf1ab 2921-2935	Orf1ab 5961-5975	Orf1ab 6981-6995	Orf1ab 3881-3895
		S 1091-1105	S 51-65			Orf1ab 5161-5175	Orf1ab 511-525	Orf1ab 5201-5215	Orf1ab 6431-6445	Orf1ab 3691-3705	Orf1ab 3501-3515	Orf1ab 2251-2265
		S 61-75	S 691-705			Orf1ab 4171-4185	Orf1ab 2211-2225	Orf1ab 4911-4925	Orf1ab 6011-6025	Orf1ab 6901-6915	Orf1ab 5511-5525	Orf1ab 3751-3765
		S 881-895	S 1101-1115			Orf1ab 6261-6275	Orf1ab 5971-5985	Orf1ab 6321-6335	Orf1ab 3211-3225	Orf1ab 6211-6225	Orf1ab 6961-6975	Orf1ab 2651-2665
		S 681-695				Orf1ab 5591-5605	Orf1ab 6621-6635	Orf1ab 6541-6555	Orf1ab 6611-6625	Orf1ab 6441-6455	Orf1ab 6041-6055	Orf1ab 4861-4875
		S 161-175				Orf1ab 6061-6075	Orf1ab 6111-6125	Orf1ab 4841-4855	Orf1ab 6881-6895	Orf1ab 6091-6105	Orf1ab 2761-2775	Orf1ab 6671-6685
		S 171-185				Orf1ab 1831-1845	Orf1ab 6531-6545	Orf1ab 4471-4485	Orf1ab 6581-6595	Orf1ab 3181-3195	Orf1ab 3681-3695	Orf1ab 2051-2065
	28 Days post infection (Necrospy)	S 521-535	S 381-395	M 201-215	N 361-375	Orf1ab 5821-5835	Orf1ab 4461-4475	Orf1ab 5041-5055	Orf1ab 2121-2135	Orf1ab 1291-1305	Orf1ab 5241-5255	Orf1ab 4381-4395	Orf1ab 1721-1735		Orf8 41-55
		S 671-685	S 631-645	M 211-223	N 91-105	Orf1ab 4891-4905	Orf1ab 6391-6405	Orf1ab 71-85	Orf1ab 6041-6055	Orf1ab 6361-6375	Orf1ab 7051-7065	Orf1ab 2631-2645	Orf1ab 1071-1085		Orf8 1-15
		S 31-45	S 51-65	M 71-85	N 251-265	Orf1ab 3261-3275	Orf1ab 4431-4445	Orf1ab 2501-2515	Orf1ab 6851-6865	Orf1ab 3701-3715	Orf1ab 3761-3775	Orf1ab 3881-3895	Orf1ab 1671-1685		Orf8 21-35
		S 21-35	S 611-625	M 81-95	N 81-95	Orf1ab 1781-1795	Orf1ab 5841-5855	Orf1ab 3291-3305	Orf1ab 5201-5215	Orf1ab 5571-5585	Orf1ab 7001-7015	Orf1ab 5441-5455	Orf1ab 3461-3475		Orf8 31-45
		S 801-815	S 661-675		N 31-45	Orf1ab 1991-2005	Orf1ab 6251-6265	Orf1ab 6111-6125	Orf1ab 6491-6505	Orf1ab 4601-4615	Orf1ab 2261-2275	Orf1ab 2611-2625	Orf1ab 2651-2665		Orf8 81-95
		S 351-365	S 591-605		N 391-405	Orf1ab 2181-2195	Orf1ab 2821-2835	Orf1ab 4221-4235	Orf1ab 5981-5995	Orf1ab 6581-6595	Orf1ab 4451-4465	Orf1ab 3481-3495	Orf1ab 4831-4845		Orf8 91-105
		S 451-465	S 641-655		N 351-365	Orf1ab 4211-4225	Orf1ab 6411-6425	Orf1ab 6451-6465	Orf1ab 5581-5595	Orf1ab 4151-4165	Orf1ab 1731-1745	Orf1ab 6571-6585	Orf1ab 2081-2095		Orf8 101-115
		S 141-155	S 221-235		N 371-385	Orf1ab 1551-1565	Orf1ab 1821-1835	Orf1ab 6071-6085	Orf1ab 4231-4245	Orf1ab 3691-3705	Orf1ab 3751-3765	Orf1ab 2581-2595	Orf1ab 4321-4335		Orf8 111-121
		S 551-565	S 691-705		N 191-205	Orf1ab 4011-4025	Orf1ab 3301-3315	Orf1ab 5721-5735	Orf1ab 3951-3965	Orf1ab 3471-3485	Orf1ab 3941-3955	Orf1ab 3591-3605	Orf1ab 3871-3885		Orf8 11-25
		S 781-795			N 41-55	Orf1ab 6231-6245	Orf1ab 2211-2225	Orf1ab 5281-5295	Orf1ab 2921-2935	Orf1ab 2441-2455	Orf1ab 1701-1715	Orf1ab 2621-2635	Orf1ab 1181-1195		Orf8 61-75
		S 301-315	ProteinS1+S2ECD		N 201-215	Orf1ab 3621-3635	Orf1ab 3061-3075	Orf1ab 6001-6015	Orf1ab 1741-1755	Orf1ab 4611-4625	Orf1ab 501-515	Orf1ab 7031-7045	Orf1ab 1591-1605		Orf8 71-85
		S 411-425	Protein RBD		N 231-245	Orf1ab 6341-6355	Orf1ab 701-715	Orf1ab 2791-2805	Orf1ab 4491-4505	Orf1ab 6091-6105	Orf1ab 3031-3045	Orf1ab 5421-5435	Orf1ab 1581-1595
		S 431-445			N 141-155	Orf1ab 1651-1665	Orf1ab 3231-3245	Orf1ab 5401-5415	Orf1ab 6621-6635	Orf1ab 161-175	Orf1ab 4751-4765	Orf1ab 6561-6575	Orf1ab 6671-6685
		S 91-105			N 181-195	Orf1ab 5391-5405	Orf1ab 3551-3565	Orf1ab 6021-6035	Orf1ab 4481-4495	Orf1ab 5231-5245	Orf1ab 2151-2165	Orf1ab 2701-2715	Orf1ab 1091-1105
		S 291-305			N 271-285	Orf1ab 3201-3215	Orf1ab 4331-4345	Orf1ab 121-135	Orf1ab 6881-6895	Orf1ab 1061-1075	Orf1ab 5341-5355	Orf1ab 3891-3905	Orf1ab 1541-1555
		S 101-115			N 1-15	Orf1ab 2191-2205	Orf1ab 5971-5985	Orf1ab 5211-5225	Orf1ab 5941-5955	Orf1ab 3071-3085	Orf1ab 4411-4425	Orf1ab 2331-2345
		S 311-325			N 61-75	Orf1ab 3571-3585	Orf1ab 6481-6495	Orf1ab 4081-4095	Orf1ab 5641-5655	Orf1ab 4591-4605	Orf1ab 4871-4885	Orf1ab 2711-2725
		S 441-455			N 51-65	Orf1ab 6501-6515	Orf1ab 5131-5145	Orf1ab 4651-4665	Orf1ab 5681-5695	Orf1ab 6221-6235	Orf1ab 3661-3675	Orf1ab 6751-6765
		S 331-345			N 261-275	Orf1ab 5601-5615	Orf1ab 2111-2125	Orf1ab 6421-6435	Orf1ab 2511-2525	Orf1ab 2281-2295	Orf1ab 4741-4755	Orf1ab 5431-5445
		S 241-255			N 161-175	Orf1ab 1601-1615	Orf1ab 5631-5645	Orf1ab 1301-1315	Orf1ab 3181-3195	Orf1ab 4391-4405	Orf1ab 5511-5525	Orf1ab 2641-2655
		S 11-25			N 171-185	Orf1ab 5741-5755	Orf1ab 7041-7055	Orf1ab 4581-4595	Orf1ab 2781-2795	Orf1ab 5091-5105	Orf1ab 2771-2785	Orf1ab 6761-6775
		S 791-805			N 11-25	Orf1ab 3971-3985	Orf1ab 6051-6065	Orf1ab 2431-2445	Orf1ab 5071-5085	Orf1ab 4471-4485	Orf1ab 6741-6755	Orf1ab 3741-3755
		S 421-435			N 341-355	Orf1ab 5781-5795	Orf1ab 6551-6565	Orf1ab 6801-6815	Orf1ab 3281-3295	Orf1ab 6441-6455	Orf1ab 5411-5425	Orf1ab 2671-2685
		S 681-695			N 21-35	Orf1ab 391-405	Orf1ab 4071-4085	Orf1ab 4551-4565	Orf1ab 5991-6005	Orf1ab 6281-6295	Orf1ab 6951-6965	Orf1ab 6981-6995
		S 61-75			N 71-85	Orf1ab 6061-6075	Orf1ab 1221-1235	Orf1ab 2761-2775	Orf1ab 281-295	Orf1ab 4941-4955	Orf1ab 1661-1675	Orf1ab 6771-6785
		S 131-145			N 331-345	Orf1ab 1641-1655	Orf1ab 4161-4175	Orf1ab 7011-7025	Orf1ab 5541-5555	Orf1ab 4621-4635	Orf1ab 2551-2565	Orf1ab 2341-2355
		S 41-55			N 151-165	Orf1ab 2731-2745	Orf1ab 2751-2765	Orf1ab 1851-1865	Orf1ab 4031-4045	Orf1ab 5451-5465	Orf1ab 2241-2255	Orf1ab 3921-3935
		S 321-335			N 401-419	Orf1ab 5591-5605	Orf1ab 5531-5545	Orf1ab 2801-2815	Orf1ab 6521-6535	Orf1ab 1771-1785	Orf1ab 6101-6115	Orf1ab 2311-2325
		S 231-245				Orf1ab 5111-5125	Orf1ab 1211-1225	Orf1ab 5101-5115	Orf1ab 1341-1355	Orf1ab 6941-6955	Orf1ab 4731-4745	Orf1ab 3401-3415
		S 561-575			ProteinN	Orf1ab 3561-3575	Orf1ab 5711-5725	Orf1ab 2541-2555	Orf1ab 3781-3795	Orf1ab 2601-2615	Orf1ab 3121-3135	Orf1ab 2061-2075
		S 171-185				Orf1ab 5661-5675	Orf1ab 3981-3995	Orf1ab 1891-1905	Orf1ab 5081-5095	Orf1ab 3161-3175	Orf1ab 5151-5165	Orf1ab 3911-3925
		S 511-525				Orf1ab 3221-3235	Orf1ab 6531-6545	Orf1ab 5301-5315	Orf1ab 5621-5635	Orf1ab 5221-5235	Orf1ab 6191-6205	Orf1ab 5851-5865
		S 111-125				Orf1ab 6261-6275	Orf1ab 4521-4535	Orf1ab 6831-6845	Orf1ab 2471-2485	Orf1ab 3531-3545	Orf1ab 2301-2315	Orf1ab 3251-3265
		S 541-555				Orf1ab 5191-5205	Orf1ab 5801-5815	Orf1ab 4841-4855	Orf1ab 5761-5775	Orf1ab 4811-4825	Orf1ab 6961-6975	Orf1ab 4311-4325
		S 471-485				Orf1ab 6351-6365	Orf1ab 5931-5945	Orf1ab 5731-5745	Orf1ab 201-215	Orf1ab 5521-5535	Orf1ab 3491-3505	Orf1ab 2201-2215
		S 161-175				Orf1ab 1691-1705	Orf1ab 4171-4185	Orf1ab 4251-4265	Orf1ab 1401-1415	Orf1ab 7061-7075	Orf1ab 3711-3725	Orf1ab 2091-2105
		S 531-545				Orf1ab 5061-5075	Orf1ab 511-525	Orf1ab 5751-5765	Orf1ab 4001-4015	Orf1ab 3271-3285	Orf1ab 4261-4275	Orf1ab 3101-3115
		S 81-95				Orf1ab 291-305	Orf1ab 4571-4585	Orf1ab 2011-2025	Orf1ab 5051-5065	Orf1ab 4721-4735	Orf1ab 6781-6795	Orf1ab 5291-5305
		S 261-275				Orf1ab 1941-1955	Orf1ab 3421-3435	Orf1ab 6591-6605	Orf1ab 5551-5565	Orf1ab 3141-3155	Orf1ab 2231-2245	Orf1ab 2741-2755
		S 191-205				Orf1ab 1831-1845	Orf1ab 6461-6475	Orf1ab 1631-1645	Orf1ab 6131-6145	Orf1ab 2141-2155	Orf1ab 3721-3735	Orf1ab 1681-1695
		S 121-135				Orf1ab 1751-1765	Orf1ab 6861-6875	Orf1ab 4371-4385	Orf1ab 6211-6225	Orf1ab 5901-5915	Orf1ab 2591-2605	Orf1ab 3961-3975
		S 491-505				Orf1ab 2131-2145	Orf1ab 5871-5885	Orf1ab 6791-6805	Orf1ab 4041-4055	Orf1ab 5891-5905	Orf1ab 3501-3515	Orf1ab 3431-3445
		S 961-975				Orf1ab 6601-6615	Orf1ab 6241-6255	Orf1ab 2841-2855	Orf1ab 2681-2695	Orf1ab 2071-2085	Orf1ab 4531-4545	Orf1ab 2161-2175
		S 401-415				Orf1ab 3991-4005	Orf1ab 1111-1125	Orf1ab 2021-2035	Orf1ab 5121-5135	Orf1ab 3191-3205	Orf1ab 3511-3525	Orf1ab 3411-3425
		S 461-475				Orf1ab 6511-6525	Orf1ab 6271-6285	Orf1ab 4911-4925	Orf1ab 6471-6485	Orf1ab 5921-5935	Orf1ab 4201-4215	Orf1ab 4361-4375
		S 361-375				Orf1ab 4141-4155	Orf1ab 2521-2535	Orf1ab 6971-6985	Orf1ab 5951-5965	Orf1ab 2251-2265	Orf1ab 2961-2975	Orf1ab 4351-4365
		S 501-515				Orf1ab 5651-5665	Orf1ab 2101-2115	Orf1ab 6371-6385	Orf1ab 4921-4935	Orf1ab 5771-5785	Orf1ab 2291-2305	Orf1ab 1761-1775
		S 1-15				Orf1ab 6401-6415	Orf1ab 5911-5925	Orf1ab 2691-2705	Orf1ab 6821-6835	Orf1ab 4901-4915	Orf1ab 1271-1285	Orf1ab 2321-2335
		S 991-1005				Orf1ab 4801-4815	Orf1ab 4661-4675	Orf1ab 6121-6135	Orf1ab 3171-3185	Orf1ab 5481-5495	Orf1ab 5611-5625	Orf1ab 1711-1725
		S 211-225				Orf1ab 4541-4555	Orf1ab 6011-6025	Orf1ab 1811-1825	Orf1ab 6901-6915	Orf1ab 6431-6445	Orf1ab 1121-1135	Orf1ab 4861-4875
		S 581-595				Orf1ab 6201-6215	Orf1ab 1101-1115	Orf1ab 6031-6045	Orf1ab 5811-5825	Orf1ab 3541-3555	Orf1ab 3081-3095	Orf1ab 2661-2675
		S 621-635				Orf1ab 4191-4205	Orf1ab 3211-3225	Orf1ab 6541-6555	Orf1ab 3771-3785	Orf1ab 6841-6855	Orf1ab 6081-6095	Orf1ab 1151-1165
		S 481-495				Orf1ab 7021-7035	Orf1ab 1381-1395	Orf1ab 5001-5015	Orf1ab 5961-5975	Orf1ab 6911-6925	Orf1ab 4241-4255	Orf1ab 3731-3745
		S 391-405				Orf1ab 2981-2995	Orf1ab 1461-1475	Orf1ab 6311-6325	Orf1ab 5251-5265	Orf1ab 2271-2285	Orf1ab 3051-3065	Orf1ab 2051-2065
	IgG
	Time	S	N	E	Orf1ab
	6 Days post infection	Protein RBD	N 211-225	E 31-45	Orf1ab 3691-3705	Orf1ab 2321-2335
		ProteinS1+S2ECD			Orf1ab 1961-1975	Orf1ab 2311-2325
		ProteinS2ECD			Orf1ab 891-905	Orf1ab 2341-2355
		S 771-785			Orf1ab 1471-1485	Orf1ab 1351-1365
					Orf1ab 991-1005	Orf1ab 1941-1955
					Orf1ab 981-995
	13 Days post infection	ProteinS1+S2ECD	ProteinN		Orf1ab 781-795
		Protein RBD			Orf1ab 1941-1955
		ProteinS2ECD
		ProteinS1 subunit
	22 Days post infection	ProteinS1+S2ECD	ProteinN
		ProteinS1 subunit
	28 Days post infection (Necrospy)	ProteinS1+S2ECD	ProteinN
		ProteinS1 subunit
