# Supplementary material for: SARS-CoV-2 Epitopes following Infection and Vaccination Overlap Known Neutralizing Antibody Sites
Source: Research (Wash D C). 2022 Jul 9;2022:9769803. doi: 10.34133/2022/9769803 (PMC9297724; doi:10.34133/2022/9769803)
Supplement: Supplementary Materials — Figures S1: the IgM signal intensity of spike peptide positions with individual monkeys and relative abundance and overlap among IgM linear epitopes detected in the SARS-CoV-2 NHP models with different species, related to Figure 1. Figures S2: composition and performance of the one one-strain SARS-CoV-2 proteome microarray and the international SARS-CoV-2 microarray, related to Figures 1 and 2. Figures S3: heatmap of the mean IgM and/or IgG antibody signal detected for the indicated proteins and protein fragments of SARS-CoV-2 or other respiratory viruses using serum from the COVID-19 patient cohort, related to Figure 2. Figure S4: an S protein LPE consistently detected by antibodies present in SARS-CoV-2-infected NHPs and patients (S481-495) binds to ACE2 and blocks its interaction with the S protein RBD. Figures S5: heatmap of the mean IgM and/or IgG antibody signal detected for the indicated proteins and protein fragments of SARS-CoV-2 or other respiratory viruses using serum from five individuals in vaccine cohort with longitudinal samples, related to Figures 3(a) and 3(b). Table S6: S protein epitope clusters detected in NHP, COVID-19, and vaccinated participants. Table S7: IgM S peptide among the COVID-19 patients, vaccinated and VPI participants. Other supplementary materials for this manuscript include the following: dataset S1. Table S1: composition of the one-strain SARS-CoV-2 proteome microarray and the international SARS-CoV-2 proteome microarray, related to Figures 1–3. Dataset S2. Table S2: identified peptides specific to anti-IgM and anti-IgG from nonhuman primates infected with SARS-CoV-2, related to Figure 1. Dataset S3. Table S3: proteins and peptides detected by COVID-19 patient IgM and IgG, related to Figure 3. Dataset S4. Table S4: IgM binding to overlapping SARS-CoV-2 peptides in COVID-19 patients, related to Figure 2. Dataset S5. Table S5: IgM- and IgG-specific targets recognized by longitudinal vaccine participants and crosssection vaccinated [file 9769803.f1.zip › Datasets S3_Table S3.xlsx]

## Sheet:  Sheet  1
	Table S3. Proteins and peptides detected by COVID-19 patient IgM and IgG, related to Fig.3.
	IgM	IgG	Name	Sequence	Genbank ID
	Yes	--	NP CTD
	Yes	--	NP NTD
	Yes	Yes	Protein S1 subunit
	Yes	Yes	Protein E
	Yes	--	protein N
	Yes	Yes	Protein S1+S2 ECD
	Yes	--	Protein S1 CTD
	Yes	--	Protein S2 ECD
	Yes	--	Protein S NTD
	Yes	Yes	MERS-CoV Nucleoprotein / NP protein
	Yes	--	SARS-CoV Nucleoprotein / NP Protein
	--	Yes	M1-15	MADSNGTITVEELKK	MN908947.3
	Yes	--	M81-95	AIAMACLVGLMWLSY	MN908947.3
	Yes	--	N141-155	TPKDHIGTRNPANNA	MN908947.3
	Yes	--	N161-175	LPQGTTLPKGFYAEG	MN908947.3
	Yes	Yes	N211-225	AGNGGDAALALLLLD	MN908947.3
	Yes	Yes	N211-225	AGNGSDAALALLLLD	MT184913
	Yes	--	N21-35	SDSTGSNQNGECSGA	MT184913
	Yes	--	N221-235	LLLLDRLNQLESKMS	MN908947.3
	Yes	--	N31-45	ERSGARSKQRRPQGL	MN908947.3
	--	Yes	N341-355	DKDPNFKDQVILLNK	MN908947.3
	Yes	--	N351-365	ILLNKHIDAYKTFPP	MN908947.3
	Yes	--	N361-375	KTFPPTEPKKDKKKK	MN908947.3
	Yes	--	N381-395	ALPQRQKKQQTVTLL	MN908947.3
	Yes	--	N391-405	TVTLLPAADLDDFSK	MN908947.3
	Yes	--	N91-105	TRRIRGGDGKMKDLS	MN908947.3
	Yes	--	Orf1ab521-535	WNIGEQKSILSPLYA	MN908947.3
	Yes	--	Orf1ab581-595	IDAMMFTSDLATNNL	MN908947.3
	--	Yes	Orf1ab711-725	KCVKSREETGLLMPL	MT044258
	--	Yes	Orf1ab761-775	GDLQPLEQPTSEAVE	MN908947.3
	Yes	Yes	Orf1ab871-885	ADAVIKTLQPVSELL	MT159716
	Yes	--	Orf1ab911-925	SGEFKLASHMYCSFY	MN908947.3
	Yes	--	Orf1ab991-1005	QDGSEDNHTTTIQTI	MT159707
	Yes	Yes	Orf1ab1121-1135	EDIQLLKSAYENFNQ	MT159716
	Yes	--	Orf1ab1151-1165	AGIFGADPIHSLRVC	MN908947.3
	Yes	--	Orf1ab1181-1195	SFLEMKSEKQVEQKI	MT044258
	Yes	Yes	Orf1ab1281-1295	KDAPYIVGDVVQEGV	MN908947.3
	--	Yes	Orf1ab1691-1705	QDAYYRARAGEAANF	MT159716
	Yes	Yes	Orf1ab1931-1945	DDLNQLTGYKKPASR	MT044258
	Yes	Yes	Orf1ab2031-2045	EDAQGMDNLACEDLK	MN908947.3
	Yes	--	Orf1ab2121-2135	TLATHGLAAVNSVPW	MN908947.3
	Yes	Yes	Orf1ab2471-2485	RDLSLQFKRPINPTD	MN908947.3
	--	Yes	Orf1ab2661-2675	SDIEVTGDSCNNYML	MN908947.3
	Yes	Yes	Orf1ab2711-2725	KDFMSLSEQLRKQIR	MT159716
	--	Yes	Orf1ab2971-2985	FDSEYCRHGTCERSE	MT044258
	--	Yes	Orf1ab3261-3275	FRKMAFPSGKVEGCM	MT159716
	--	Yes	Orf1ab3491-3505	NDFNLVAMKYNYEPL	MN908947.3
	Yes	Yes	Orf1ab4181-4195	SDLQDLKWARFPKSD	MT159716
	--	Yes	Orf1ab4311-4325	MDQESFGGASCCLYC	MT159716
	--	Yes	Orf1ab4481-4495	AKHDFFKFRIDGDMV	MT044258
	--	Yes	Orf1ab4531-4545	EILVTYNCCDDDYFN	MT159716
	Yes	Yes	Orf1ab4621-4635	VDSYYSLLMPILTLT	MT159716
	Yes	--	Orf1ab4801-4815	NFNKDFYDFAVSKGF	MT159716
	--	Yes	Orf1ab4801-4815	KDFYDFAVSKGFFKE	MT044258
	Yes	Yes	Orf1ab4911-4925	QDALFAYTKRNVIPT	MT159716
	--	Yes	Orf1ab5181-5195	MSEAKCWTETDLTKG	MT159716
	Yes	--	Orf1ab5901-5915	YDKLQFTSLEIPRRN	MT159716
	Yes	Yes	Orf1ab5991-6005	ITREEAIRHVRAWIG	MT044258
	Yes	Yes	Orf1ab6141-6155	SDTYACWHHSIGFDY	MT159716
	--	Yes	Orf1ab6241-6255	LLADKFPVLHDIGNP	MT159716
	Yes	Yes	Orf1ab6261-6275	ADVEWKFYDAQPCSD	MT044258
	Yes	Yes	Orf1ab6271-6285	YDAQPCSDKAYKIEE	MT159716
	--	Yes	Orf1ab6381-6395	SDIDYVPLKSATCIT	MT159716
	--	Yes	Orf1ab6571-6585	VDGQVDLFRNARNGV	MT044258
	--	Yes	Orf1ab6781-6795	KDGHVETFYPKLQSS	MT159716
	Yes	Yes	Orf1ab6891-6905	SDLNDFVSDADSTLI	MT159716
	--	Yes	Orf1ab6911-6925	GDCATVHTANKWDLI	MN908947.3
	Yes	--	Orf1ab6911-6925	VHTANKWDLIISDMY	MT159716
	Yes	Yes	Orf1ab6941-6955	GFFTYICGFIQQKLA	MT159716
	Yes	--	Orf1ab7041-7055	LFDMSKFPLKLRGTA	MT039887
	Yes	--	Orf1ab7041-7055	SKFPLKLRGTAVMSL	MT159716
	Yes	--	Orf1ab7041-7055	FLFDMSKFPLKLRGT	MT188339
	Yes	Yes	Orf3a 21-25	KDATPSDFVRATATI	MN908947.3
	Yes	--	Orf7a 1-15	MKIILFLALITLATC	MN908947.3
	Yes	--	S241-255	LLALHRSYLTPGDSS	MN908947.3
	Yes	--	S241-255	LALHRSYLTPGDSSS	MT012098
	Yes	--	S301-315	CTLKSFTVEKGIYQT	MN908947.3
	Yes	--	S481-495	NGVEGFNCYFPLQSY	MN908947.3
	Yes	--	S551-565	LTESNKKFLPFQQFG	MT012098
	Yes	--	S571-585	DTTDAVRDPQTLEIL	MN908947.3
	Yes	--	S621-635	VAIHADQLTPTWRVY	MT012098
	Yes	--	S661-675	ECDIPIGAGICASYQ	MN908947.3
	Yes	--	S691-705	SIIAYTMSLGAENSV	MN908947.3
	Yes	--	S761-775	QLNRALTGIAVEQDK	MT012098
	Yes	--	S781-795	FAQVKQIYKTPPIKD	MT012098
	Yes	--	S791-805	TPPIKDFGGFNFSQI	MN908947.3
	Yes	--	S801-815	NFSQILPDPSKPSKR	MN908947.3
	Yes	--	S801-815	FSQILPDPSKPSKRS	MT012098
	Yes	--	S811-825	KPSKRSFIEDLLFNK	MN908947.3
	Yes	--	S811-825	PSKRSFIEDLLFNKV	MT012098
	Yes	--	S921-935	KLIANQFNSAIGKIQ	MN908947.3
	Yes	--	S1101-1115	HWFVTQRNFYEPQII	MN908947.3
	Yes	--	S1251-1265	GSCCKFDEDDSEPVL	MN908947.3
	Yes	--	S1251-1265	SCCKFDEDDSEPVLK	MT012098
