# Supplementary material for: SARS-CoV-2 Epitopes following Infection and Vaccination Overlap Known Neutralizing Antibody Sites
Source: Research (Wash D C). 2022 Jul 9;2022:9769803. doi: 10.34133/2022/9769803 (PMC9297724; doi:10.34133/2022/9769803)
Supplement: Supplementary Materials — Figures S1: the IgM signal intensity of spike peptide positions with individual monkeys and relative abundance and overlap among IgM linear epitopes detected in the SARS-CoV-2 NHP models with different species, related to Figure 1. Figures S2: composition and performance of the one one-strain SARS-CoV-2 proteome microarray and the international SARS-CoV-2 microarray, related to Figures 1 and 2. Figures S3: heatmap of the mean IgM and/or IgG antibody signal detected for the indicated proteins and protein fragments of SARS-CoV-2 or other respiratory viruses using serum from the COVID-19 patient cohort, related to Figure 2. Figure S4: an S protein LPE consistently detected by antibodies present in SARS-CoV-2-infected NHPs and patients (S481-495) binds to ACE2 and blocks its interaction with the S protein RBD. Figures S5: heatmap of the mean IgM and/or IgG antibody signal detected for the indicated proteins and protein fragments of SARS-CoV-2 or other respiratory viruses using serum from five individuals in vaccine cohort with longitudinal samples, related to Figures 3(a) and 3(b). Table S6: S protein epitope clusters detected in NHP, COVID-19, and vaccinated participants. Table S7: IgM S peptide among the COVID-19 patients, vaccinated and VPI participants. Other supplementary materials for this manuscript include the following: dataset S1. Table S1: composition of the one-strain SARS-CoV-2 proteome microarray and the international SARS-CoV-2 proteome microarray, related to Figures 1–3. Dataset S2. Table S2: identified peptides specific to anti-IgM and anti-IgG from nonhuman primates infected with SARS-CoV-2, related to Figure 1. Dataset S3. Table S3: proteins and peptides detected by COVID-19 patient IgM and IgG, related to Figure 3. Dataset S4. Table S4: IgM binding to overlapping SARS-CoV-2 peptides in COVID-19 patients, related to Figure 2. Dataset S5. Table S5: IgM- and IgG-specific targets recognized by longitudinal vaccine participants and crosssection vaccinated [file 9769803.f1.zip › Datasets S4_Table S4.xlsx]

## Sheet: Sheet1
	Table S4. IgM binding to overlapping SARS-CoV-2 peptides in COVID-19 patients, related to Fig.2.
		ID	Peptides	Sequence	Strains	Detected in COVID-19 patients	Polarity/Electric charge
	N Protein	1	N 21-35	SDSTGSNQNGERSGA	MN908947.3	No
			N 21-35	SDSTGSNQNGECSGA	MT184913	Yes
		2	N 31-45	ERSGARSKQRRPQGL	MN908947.3	Yes
			N 31-45	ECSGARSKQRRPQGL	MT184913	No
		3	N 91-105	TRRIRGGDGKMKDLS	MN908947.3	Yes
		4	N 141-155	TPKDHIGTRNPANNA	MN908947.3	Yes
		5	N 161-175	LPQGTTLPKGFYAEG	MN908947.3	Yes
		6	N 211-225	AGNGGDAALALLLLD	MN908947.3	Yes
			N 211-225	AGNGSDAALALLLLD	MT184913	Yes
		7	N 221-235	LLLLDRLNQLESKMS	MN908947.3	Yes
		8	N 341-355	DKDPNFKDQVILLNK	MN908947.3	Yes
			N 341-355	DKDSNFKDQVILLNK	LC529905	No
			N 341-355	DKVPNFKDQVILLNK	MT135043	No
		9	N 351-365	ILLNKHIDAYKTFPP	MN908947.3	Yes
		10	N 361-375	KTFPPTEPKKDKKKK	MN908947.3	Yes
		11	N 381-395	ALPQRQKKQQTVTLL	MN908947.3	Yes
		12	N 391-405	TVTLLPAADLDDFSK	MN908947.3	Yes
	Orf1ab	1	Orf1ab 521-535	WNIGEQKSILSPLYA	MN908947.3	Yes
			Orf1ab 521-535	QKSILSPLYAFASEA	MT159716	No
			Orf1ab 521-535	ILSPLYAFASEAARV	MT044258	No
		2	Orf1ab 581-595	IDAMMFTSDLATNNL	MN908947.3	Yes
			Orf1ab 581-595	FTSDLATNNLVVMAY	MT159716	No
			Orf1ab 581-595	DLATNNLVVMAYITG	MT044258	No
		3	Orf1ab 871-885	FACVVADAVIKTLQP	MN908947.3	No
			Orf1ab 871-885	ADAVIKTLQPVSELL	MT159716	Yes
			Orf1ab 871-885	VIKTLQPVSELLTPL	MT044258	No
		4	Orf1ab 911-925	SGEFKLASHMYCSFY	MN908947.3	Yes
			Orf1ab 911-925	LASHMYCSFYPPDED	MT159716	No
			Orf1ab 911-925	HMYCSFYPPDEDEEE	MT044258	No
		5	Orf1ab 991-1005	QDGSEDNQTTTIQTI	MN908947.3	No
			Orf1ab 991-1005	QDGSEDNHTTTIQTI	MT159707	Yes
			Orf1ab 991-1005	DNQTTTIQTIVEVQP	MT159716	No
			Orf1ab 991-1005	TTTIQTIVEVQPQLE	MT044258	No
		6	Orf1ab 1121-1135	NVNKGEDIQLLKSAY	MN908947.3	No
			Orf1ab 1121-1135	EDIQLLKSAYENFNQ	MT159716	Yes
			Orf1ab 1121-1135	QLLKSAYENFNQHEV	MT044258	No
		7	Orf1ab 1151-1165	AGIFGADPIHSLRVC	MN908947.3	Yes
			Orf1ab 1151-1165	AGIFGADLIHSLRVC	MT159705	No
			Orf1ab 1151-1165	IHSLRVCVDTVRTNV	MT044258	No
			Orf1ab 1151-1165	ADPIHSLRVCVDTVR	MT159716	No
		8	Orf1ab 1181-1195	SFLEMKSEKQVEQKI	MT044258	Yes
			Orf1ab 1181-1195	LVSSFLEMKSEKQVE	MT159716	No
			Orf1ab 1191-1205	LEMKSEKQVEQKIAE	MN908947.3	No
		9	Orf1ab 1281-1295	KDAPYIVGDVVQEGV	MN908947.3	Yes
			Orf1ab 1281-1295	IVGDVVQEGVLTAVV	MT159716	No
			Orf1ab 1281-1295	DVVQEGVLTAVVIPT	MT044258	No
		10	orf1ab 1931-1945	DDLNQLTGYKKPASR	MT044258	Yes
			Orf1ab 1931-1945	VCDNIKFADDLNQLT	MN908947.3	No
			Orf1ab 1931-1945	KFADDLNQLTGYKKP	MT159716	No
		11	Orf1ab 2031-2045	EDAQGMDNLACEDLK	MN908947.3	Yes
			Orf1ab 2031-2045	MDNLACEDLKPVSEE	MT159716	No
			Orf1ab 2031-2045	LACEDLKPVSEEVVE	MT044258	No
		12	Orf1ab 2121-2135	TLATHGLAAVNSVPW	MN908947.3	Yes
			Orf1ab 2121-2135	TLAIHGLAAVNSVPW	MT159712	No
			Orf1ab 2121-2135	GLAAVNSVPWDTIAN	MT159716	No
			Orf1ab 2121-2135	AVNSVPWDTIANYAK	MT044258	No
		13	Orf1ab 2471-2485	RDLSLQFKRPINPTD	MN908947.3	Yes
			Orf1ab 2471-2485	QFKRPINPTDQSSYI	MT159716	No
			Orf1ab 2471-2485	RPINPTDQSSYIVDS	MT044258	No
		14	Orf1ab 2711-2725	LIWNVKDFMSLSEQL	MN908947.3	No
			Orf1ab 2711-2725	KDFMSLSEQLRKQIR	MT159716	Yes
			Orf1ab 2711-2725	MSLSEQLRKQIRSAA	MT044258	No
		15	Orf1ab 4181-4195	VLALLSDLQDLKWAR	MN908947.3	No
			Orf1ab 4181-4195	SDLQDLKWARFPKSD	MT159716	Yes
			Orf1ab 4181-4195	QDLKWARFPKSDGTG	MT044258	No
		16	Orf1ab 4621-4635	SGVPVVDSYYSLLMP	MN908947.3	No
			orf1ab 4621-4635	VDSYYSLLMPILTLT	MT159716	Yes
			Orf1ab 4621-4635	YYSLLMPILTLTRAL	MT044258	No
		17	Orf1ab 4801-4815	TVKPGNFNKDFYDFA	MN908947.3	No
			Orf1ab 4801-4815	NFNKDFYDFAVSKGF	MT159716	Yes
			Orf1ab 4801-4815	KDFYDFAVSKGFFKE	MT044258	No
		18	Orf1ab 4911-4925	MSYEDQDALFAYTKR	MN908947.3	No
			Orf1ab 4911-4925	QDALFAYTKRNVIPT	MT159716	Yes
			Orf1ab 4911-4925	LFAYTKRNVIPTITQ	MT044258	No
		19	Orf1ab 5901-5915	SDRDLYDKLQFTSLE	MN908947.3	No
			Orf1ab 5901-5915	YDKLQFTSLEIPRRN	MT159716	Yes
			Orf1ab 5901-5915	LQFTSLEIPRRNVAT	MT044258	No
		20	Orf1ab 5991-6005	VNGYPNMFITREEAI	MN908947.3	No
			Orf1ab 5991-6005	NMFITREEAIRHVRA	MT159716	No
			Orf1ab 5991-6005	ITREEAIRHVRAWIG	MT044258	Yes
		21	Orf1ab 6141-6155	CFSTASDTYACWHHS	MN908947.3	No
			Orf1ab 6141-6155	SDTYACWHHSIGFDY	MT159716	Yes
			Orf1ab 6141-6155	YACWHHSIGFDYVYN	MT044258	No
		22	Orf1ab 6261-6275	KAIKCVPQADVEWKF	MN908947.3	No
			Orf1ab 6261-6275	VPQADVEWKFYDAQP	MT159716	No
			Orf1ab 6261-6275	ADVEWKFYDAQPCSD	MT044258	Yes
		23	Orf1ab 6271-6285	VEWKFYDAQPCSDKA	MN908947.3	No
			Orf1ab 6271-6285	YDAQPCSDKAYKIEE	MT159716	Yes
			Orf1ab 6271-6285	QPCSDKAYKIEELFY	MT044258	No
		24	Orf1ab 6891-6905	TLLVDSDLNDFVSDA	MN908947.3	No
			Orf1ab 6891-6905	MLLVDSDLNDFVSDA	MT039890	No
			Orf1ab 6891-6905	SDLNDFVSDADSTLI	MT159716	Yes
			Orf1ab 6891-6905	NDFVSDADSTLIGDC	MT044258	No
		25	Orf1ab 6911-6925	GDCATVHTANKWDLI	MN908947.3	No
			Orf1ab 6911-6925	DCATVHTANKWDLII	MT039887	No
			orf1ab 6911-6925	VHTANKWDLIISDMY	MT159716	Yes
			Orf1ab 6911-6925	ANKWDLIISDMYDPK	MT044258	No
		26	Orf1ab 6941-6955	NDSKEGFFTYICGFI	MN908947.3	No
			Orf1ab 6941-6955	DSKEGFFTYICGFIQ	MT039887	No
			Orf1ab 6941-6955	GFFTYICGFIQQKLA	MT159716	Yes
			Orf1ab 6941-6955	TYICGFIQQKLALGG	MT044258	No
		27	Orf1ab 7041-7055	FFLFDMSKFPLKLRG	MT188341	No
			Orf1ab 7041-7055	SLFDMSKFPLKLRGT	MN908947.3	No
			Orf1ab 7041-7055	FLFDMSKFPLKLRGT	MT188339	No
			Orf1ab 7041-7055	LFDMSKFPLKLRGTA	MT039887	Yes
			Orf1ab 7041-7055	SKFPLKLRGTAVMSL	MT159716	No
			Orf1ab 7041-7055	PLKLRGTAVMSLKEG	MT044258	No
	S Protein	1	S 241-255	LLALHRSYLTPGDSS	MN908947.3	Yes	Polar
			S 241-255	LLALHRRYLTPGDSS	MT007544	No
			S 241-255	LALHRSYLTPGDSSS	MT012098	Yes
		2	S 301-315	CTLKSFTVEKGIYQT	MN908947.3	Yes
			S 301-315	TLKSFTVEKGIYQTS	MT012098	No
		3	S 481-495	NGVEGFNCYFPLQSY	MN908947.3	Yes	Charged
			S 481-495	GVEGFNCYFPLQSYG	MT012098	No
		4	S 551-565	VLTESNKKFLPFQQF	MN908947.3	No
			S 551-565	LTESNKKFLPFQQFG	MT012098	Yes
		5	S 571-585	DTTDAVRDPQTLEIL	MN908947.3	Yes	Charged
			S 571-585	TTDAVRDPQTLEILD	MT012098	No
		6	S 621-635	VAIHADQLTPTWRVY	MT012098	Yes
			S 621-635	PVAIHADQLTPTWRV	MN908947.3	No
		7	S 661-675	ECDIPIGAGICASYQ	MN908947.3	Yes	Charged
			S 661-675	CDIPIGAGICASYQT	MT012098	No
		8	S 691-705	SIIAYTMSLGAENSV	MN908947.3	Yes	Polar
			S 691-705	IIAYTMSLGAENSVA	MT012098	No
		9	S 761-775	QLNRALTGIAVEQDK	MT012098	Yes	Charged
			S 761-775	TQLNRALTGIAVEQD	MN908947.3	No
		10	S 781-795	FAQVKQIYKTPPIKD	MT012098	Yes	Charged
			S 781-795	VFAQVKQIYKTPPIK	MN908947.3	No
		11	S 791-805	TPPIKDFGGFNFSQI	MN908947.3	Yes	Polar
			S 791-805	PPIKDFGGFNFSQIL	MT012098	No
			S 791-805	TPPIKDCGGFNFSQI	MT093571	No
		12	S 801-815	NFSQILPDPSKPSKR	MN908947.3	Yes
			S 801-815	FSQILPDPSKPSKRS	MT012098	Yes
		13	S 811-825	KPSKRSFIEDLLFNK	MN908947.3	Yes
			S 811-825	PSKRSFIEDLLFNKV	MT012098	Yes
		14	S 921-935	KLIANQFNSAIGKIQ	MN908947.3	Yes	Charged
			S 921-935	KLIANQFNSVIGKIQ	MT050493	No
			S 921-935	LIANQFNSAIGKIQD	MT012098	No
		15	S 1101-1115	HWFVTQRNFYEPQII	MN908947.3	Yes
			S 1101-1115	WFVTQRNFYEPQIIT	MT012098	No
		16	S 1251-1265	GSCCKFDEDDSEPVL	MN908947.3	Yes
			S 1251-1265	SCCKFDEDDSEPVLK	MT012098	Yes
