# Supplementary material for: SARS-CoV-2 Epitopes following Infection and Vaccination Overlap Known Neutralizing Antibody Sites
Source: Research (Wash D C). 2022 Jul 9;2022:9769803. doi: 10.34133/2022/9769803 (PMC9297724; doi:10.34133/2022/9769803)
Supplement: Supplementary Materials — Figures S1: the IgM signal intensity of spike peptide positions with individual monkeys and relative abundance and overlap among IgM linear epitopes detected in the SARS-CoV-2 NHP models with different species, related to Figure 1. Figures S2: composition and performance of the one one-strain SARS-CoV-2 proteome microarray and the international SARS-CoV-2 microarray, related to Figures 1 and 2. Figures S3: heatmap of the mean IgM and/or IgG antibody signal detected for the indicated proteins and protein fragments of SARS-CoV-2 or other respiratory viruses using serum from the COVID-19 patient cohort, related to Figure 2. Figure S4: an S protein LPE consistently detected by antibodies present in SARS-CoV-2-infected NHPs and patients (S481-495) binds to ACE2 and blocks its interaction with the S protein RBD. Figures S5: heatmap of the mean IgM and/or IgG antibody signal detected for the indicated proteins and protein fragments of SARS-CoV-2 or other respiratory viruses using serum from five individuals in vaccine cohort with longitudinal samples, related to Figures 3(a) and 3(b). Table S6: S protein epitope clusters detected in NHP, COVID-19, and vaccinated participants. Table S7: IgM S peptide among the COVID-19 patients, vaccinated and VPI participants. Other supplementary materials for this manuscript include the following: dataset S1. Table S1: composition of the one-strain SARS-CoV-2 proteome microarray and the international SARS-CoV-2 proteome microarray, related to Figures 1–3. Dataset S2. Table S2: identified peptides specific to anti-IgM and anti-IgG from nonhuman primates infected with SARS-CoV-2, related to Figure 1. Dataset S3. Table S3: proteins and peptides detected by COVID-19 patient IgM and IgG, related to Figure 3. Dataset S4. Table S4: IgM binding to overlapping SARS-CoV-2 peptides in COVID-19 patients, related to Figure 2. Dataset S5. Table S5: IgM- and IgG-specific targets recognized by longitudinal vaccine participants and crosssection vaccinated [file 9769803.f1.zip › Datasets S5_Table S5.xlsx]

## Sheet: Sheet1
	Table S5. IgM- and IgG-specific targets recognized by longitudinal vaccine participants and cross section vaccinated participants
	IgM- and IgG-specific targets recognized by longitudinal vaccine participants' blood samples, related to Fig.3.
	IgM
	Time	S			Orf1ab			Orf3a			Orf7a
		Name	Sequence	Genbank ID	Name	Sequence	Genbank ID	Name	Sequence	Genbank ID	Name	Sequence	Genbank ID
	12 Days after first dose	ProteinS1+S2ECD
		protein S2 ECD
		S811-825	KPSKRSFIEDLLFNK	MN908947.3
		S811-825	PSKRSFIEDLLFNKV	MT012098
	3 Days after second dose	ProteinS1+S2ECD			Orf1ab3821-3835	RYMNSQGLFPPKNSI	MT159712	Orf3a 1-15	MDLFMRIFTIGTVTL	MN908947.3	Orf7a 1-15	MKIILFLALITLATC	MN908947.3
		protein 5 S1 subunit			Orf1ab 4961-4975	RQFHQKLLKSIAATR	MN908947.3
		protein 6 S1 subunit			Orf1ab 121-135	VLLRKNGNKGAGGHS	MN908947.3
		protein S2 ECD			Orf1ab4931-4945	LKYAISAKNRARTVA	MT159716
		S811-825	KPSKRSFIEDLLFNK	MN908947.3	Orf1ab6751-6765	EIIKSQDLSVVSKVV	MT159716
		S811-825	PSKRSFIEDLLFNKV	MT012098
		S1161-1175	SPDVDLGDISGINAS	MN908947.3
		S781-795	FAQVKQIYKTPPIKD	MT012098
	7 Days after second dose	ProteinS1+S2ECD			Orf1ab6731-6745	QTGSSKCVCSVIDLL	MT159716	Orf3a 131-145	WKCRSKNPLLYDANY	MN908947.3
		protein 5 S1 subunit
		protein 6 S1 subunit
		protein S2 ECD
		S1 protein CTD
		S protein NTD
		S1181-1195	KEIDRLNEVAKNLNE	MN908947.3
		S571-585	DTTDAVRDPQTLEIL	MN908947.3
		S811-825	KPSKRSFIEDLLFNK	MN908947.3
		S1181-1195	EIDRLNEVAKNLNES	MT012098
		S621-635	VAIHADQLTPTWRVY	MT012098
		S1161-1175	SPDVDLGDISGINAS	MN908947.3
		S621-635	PVAIHADQLTPTWRV	MN908947.3
		S1001-1015	LQSLQTYVTQQLIRA	MN908947.3
		S631-645	PTWRVYSTGSNVFQT	MN908947.3
		S1161-1175	PDVDLGDISGINASV	MT012098
		S561-575	PFQQFGRDIADTTDA	MN908947.3
		S1121-1135	FVSGNCDVVIGIVNN	MN908947.3
		S431-445	CVIAWNSNNLDSKVG	MT012098
		S781-795	FAQVKQIYKTPPIKD	MT012098
	14 Days after second dose	ProteinS1+S2ECD			Orf1ab 4171-4185	YYNTTKGGRFVLALL	MN908947.3	Orf3a 131-145	WKCRSKNPLLYDANY	MN908947.3	Orf7a 71-85	VKHVYQLRARSVSPK	MN908947.3
		protein 5 S1 subunit			Orf1ab5821-5835	REFLTRNLAWRKAVF	MT188339
		protein 6 S1 subunit			Orf1ab2301-2315	ITISSFKWDLTAFGL	MT044258
		protein S2 ECD			Orf1ab701-715	FVTHSKGLYRKCVKS	MT044258
		S protein NTD			Orf1ab 471-485	EEIAIILASFSASTS	MN908947.3
		S1 protein CTD			Orf1ab 671-685	IKESVQTFFKLVNKF	MN908947.3
		S551-565	LTESNKKFLPFQQFG	MT012098	Orf1ab 3631-3645	HKHAFLCLFLLPSLA	MN908947.3
		S551-565	VLTESNKKFLPFQQF	MN908947.3	Orf1ab 2431-2445	RRSFYVYANGGKGFC	MN908947.3
		S811-825	KPSKRSFIEDLLFNK	MN908947.3	Orf1ab501-515	CGNFKVTKGKAKKGA	MT159716
		S1181-1195	KEIDRLNEVAKNLNE	MN908947.3	Orf1ab 6231-6245	NAACRKVQHMVVKAA	MN908947.3
		S571-585	DTTDAVRDPQTLEIL	MN908947.3	Orf1ab4931-4945	LKYAISAKNRARTVA	MT159716
		S1181-1195	EIDRLNEVAKNLNES	MT012098
		S621-635	VAIHADQLTPTWRVY	MT012098
		S121-135	NNATNVVIKVCEFQF	MN908947.3
		S541-555	NFNGLTGTGVLTESN	MT012098
		S351-365	YAWNRKRISNCVADY	MN908947.3
		S431-445	CVIAWNSNNLDSKVG	MT012098
	One month after second dose	ProteinS1+S2ECD			Orf1ab 471-485	EEIAIILASFSASTS	MN908947.3
		protein 5 S1 subunit
		protein 6 S1 subunit
		protein S2 ECD
		S protein NTD
		S811-825	KPSKRSFIEDLLFNK	MN908947.3
		S1181-1195	KEIDRLNEVAKNLNE	MN908947.3
		S1181-1195	EIDRLNEVAKNLNES	MT012098
		S621-635	VAIHADQLTPTWRVY	MT012098
		S431-445	CVIAWNSNNLDSKVG	MT012098
	Two months after second dose	ProteinS1+S2ECD			Orf1ab 361-375	PQNAVVKIYCPACHN	MN908947.3
		protein 5 S1 subunit
		protein 6 S1 subunit
		protein S2 ECD
		S221-235	ALEPLVDLPIGINIT	MT012098
		S431-445	CVIAWNSNNLDSKVG	MT012098
	IgG
	Time	S			N			Orf1ab
		Name	Sequence	Genbank ID	Name	Sequence	Genbank ID	Name	Sequence	Genbank ID
	12 Days after first dose	ProteinS1+S2ECD
	3 Days after second dose	protein 5 S1 subunit						Orf1ab 1901-1915	KKDNSYFTEQPIDLV	MN908947.3
		ProteinS1+S2ECD						Orf1ab 3261-3275	VLQSGFRKMAFPSGK	MN908947.3
								Orf1ab 4651-4665	TDLTKPYIKWDLLKY	MN908947.3
								Orf1ab 4961-4975	RQFHQKLLKSIAATR	MN908947.3
								Orf1ab1771-1785	FKKGVQIPCTCGKQA	MT044258
								Orf1ab2301-2315	ITISSFKWDLTAFGL	MT044258
								Orf1ab4931-4945	LKYAISAKNRARTVA	MT159716
								Orf1ab501-515	CGNFKVTKGKAKKGA	MT159716
								Orf1ab6341-6355	VNKHAFHTPAFDKSA	MT159716
	7 Days after second dose	protein 5 S1 subunit			N331-345	LTYTGAIKLDDKDSN	LC529905	Orf1ab 2431-2445	RRSFYVYANGGKGFC	MN908947.3
		protein 6 S1 subunit						Orf1ab 4651-4665	TDLTKPYIKWDLLKY	MN908947.3
		ProteinS1+S2ECD
	14 Days after second dose	protein 5 S1 subunit			N21-35	SDSTGSNQNGECSGA	MT184913	Orf1ab 121-135	VLLRKNGNKGAGGHS	MN908947.3
		protein 6 S1 subunit			N361-375	KTFPPTEPKKDKKKK	MN908947.3	Orf1ab 1751-1765	VCKTCGQQQTTLKGV	MN908947.3
		ProteinS1+S2ECD						Orf1ab 1781-1795	KGVQIPCTCGKQATK	MN908947.3
		S181-195	GKQGNFKNLREFVFK	MN908947.3				Orf1ab 2181-2195	TFTRSTNSRIKASMP	MN908947.3
		S351-365	YAWNRKRISNCVADY	MN908947.3				Orf1ab 2411-2425	MCYKRNRATRVECTT	MN908947.3
		S351-365	AWNRKRISNCVADYS	MT012098				Orf1ab 2431-2445	RRSFYVYANGGKGFC	MN908947.3
		S521-535	ATVCGPKKSTNLVKN	MT012098				Orf1ab 3261-3275	VLQSGFRKMAFPSGK	MN908947.3
								Orf1ab 3631-3645	HKHAFLCLFLLPSLA	MN908947.3
								Orf1ab 4651-4665	TDLTKPYIKWDLLKY	MN908947.3
								Orf1ab 4741-4755	RELGVVHNQDVNLHS	MN908947.3
								Orf1ab 5031-5045	ARKHTTCCSLSHRFY	MN908947.3
								Orf1ab 511-525	VTKGKAKKGAWNIGE	MN908947.3
								Orf1ab 5391-5405	GMSYYCKSHKPPISF	MN908947.3
								Orf1ab 5611-5625	GKSHFAIGLALYYPS	MN908947.3
								Orf1ab 5781-5795	YDNKLKAHKDKSAQC	MN908947.3
								Orf1ab 6231-6245	NAACRKVQHMVVKAA	MN908947.3
								Orf1ab111-125	VAYRKVLLRKNGNKG	MT044258
								Orf1ab1771-1785	FKKGVQIPCTCGKQA	MT044258
								Orf1ab1961-1975	AIDYKHYTPSFKKGA	MT044258
								Orf1ab1971-1985	FKKGAKLLHKPIVWH	MT044258
								Orf1ab2301-2315	ITISSFKWDLTAFGL	MT044258
								Orf1ab2691-2705	ARHINAQVAKSHNIA	MT159716
								Orf1ab3061-3075	RFRRAFGEYSHVVAF	MT159716
								Orf1ab4931-4945	LKYAISAKNRARTVA	MT159716
								Orf1ab501-515	CGNFKVTKGKAKKGA	MT159716
								Orf1ab5101-5115	KIADKYVRNLQHRLY	MT159716
								Orf1ab5351-5365	DHVISTSHKLVLSVN	MT159716
	One month after second dose	protein 5 S1 subunit						Orf1ab 4651-4665	TDLTKPYIKWDLLKY	MN908947.3
		ProteinS1+S2ECD						Orf1ab 2181-2195	TFTRSTNSRIKASMP	MN908947.3
								Orf1ab 2431-2445	RRSFYVYANGGKGFC	MN908947.3
								Orf1ab1771-1785	FKKGVQIPCTCGKQA	MT044258
	Two months after second dose	ProteinS1+S2ECD						Orf1ab 4651-4665	TDLTKPYIKWDLLKY	MN908947.3
	IgM- and IgG-specific targets recognized by cross section vaccinated participants' blood samples, related to Fig.3.
	IgM
	Time	S			N			M			Orf1ab			Orf3a/7a
		Name	Sequence	Genbank ID	Name	Sequence	Genbank ID	Name	Sequence	Genbank ID	Name	Sequence	Genbank ID	Name	Sequence	Genbank ID
	Vaccination	ProteinS1+S2ECD			-			-			Orf1ab 2441-2455	GKGFCKLHNWNCVNC	MN908947.3	-
		protein 5 S1 subunit									Orf1ab5101-5115	DKYVRNLQHRLYECL	MT044258
		protein 6 S1 subunit									Orf1ab 471-485	EEIAIILASFSASTS	MN908947.3
		protein S2 ECD
		S protein NTD
		S1 protein CTD
		S551-565	LTESNKKFLPFQQFG	MT012098
		S1181-1195	KEIDRLNEVAKNLNE	MN908947.3
		S621-635	VAIHADQLTPTWRVY	MT012098
		S571-585	DTTDAVRDPQTLEIL	MN908947.3
		S661-675	ECDIPIGAGICASYQ	MN908947.3
		S1161-1175	SPDVDLGDISGINAS	MN908947.3
	Vaccination post infection	protein 6 S1 subunit			proteinN			M81-95	AIAMACLVGLMWLSY	MN908947.3	Orf1ab 471-485	EEIAIILASFSASTS	MN908947.3	Orf3a 131-145	WKCRSKNPLLYDANY	MN908947.3
		protein 5 S1 subunit						M1-15	MADSNGTITVEELKK	MN908947.3	Orf1ab4071-4085	MVVIPDYNTYKNMCD	MT184913	Orf3a 11-25	GTVTLKQGEIKDATP	MN908947.3
		ProteinS1+S2ECD						M161-175	IKDLPKEITVATSRT	MN908947.3	Orf1ab4061-4075	KLMVVIPDYNTYKNT	MT044258	Orf7b21-35	VLIMLIIFWFSLELQ	MT049951
		protein S2 ECD									Orf1ab2021-2035	DVLKSEDAQGMDNLA	MT159716
		S protein NTD									Orf1ab2021-2035	KSEDAQGMDNLACED	MT044258
		S1 protein CTD									Orf1ab741-755	TLPTEVLTEEVVLKT	MT159716
		S691-705	SIIAYTMSLGAENSV	MN908947.3							Orf1ab 6911-6925	GDCATVHTANKWDLI	MN908947.3
		S661-675	ECDIPIGAGICASYQ	MN908947.3							Orf1ab1841-1855	YCIDGALLTKSSEYK	MT159716
		S561-575	PFQQFGRDIADTTDA	MN908947.3							Orf1ab 2021-2035	TSNSFDVLKSEDAQG	MN908947.3
		S551-565	LTESNKKFLPFQQFG	MT012098							Orf1ab471-485	EEIAIVLASFSASTS	MT050493
		S621-635	VAIHADQLTPTWRVY	MT012098							Orf1ab741-755	TEVLTEEVVLKTGDL	MT044258
		S561-575	FQQFGRDIADTTDAV	MT012098							Orf1ab 4411-4425	LTPCGTGTSTDVVYR	MN908947.3
		S571-585	DTTDAVRDPQTLEIL	MN908947.3
		S621-635	PVAIHADQLTPTWRV	MN908947.3
		S781-795	FAQVKQIYKTPPIKD	MT012098
		S511-525	VVLSFELLHAPATVC	MN908947.3
		S641-655	NVFQTRAGCLIGAEH	MN908947.3
		S1141-1155	QPELDSFKEELDKYF	MT012098
		S641-655	VFQTRAGCLIGAEHV	MT012098
		S1001-1015	LQSLQTYVTQQLIRA	MN908947.3
		S1161-1175	SPDVDLGDISGINAS	MN908947.3
		S1251-1265	GSCCKFDEDDSEPVL	MN908947.3
		S1171-1185	INASVVNIQKEIDRL	MT012098
		S691-705	IIAYTMSLGAENSVA	MT012098
		S631-645	PTWRVYSTGSNVFQT	MN908947.3
		S1161-1175	PDVDLGDISGINASV	MT012098
		S291-305	CALDPLSETKCTLKS	MN908947.3
		S791-805	TPPIKDFGGFNFSQI	MN908947.3
		S431-445	CVIAWNSNNLDSKVG	MT012098
		S1141-1155	LQPELDSFKEELDKY	MN908947.3
		S161-175	SSANNCTFEYVSQPF	MN908947.3
		S321-335	QPTESIVRFPNITNL	MN908947.3
		S1251-1275	SCCKFDEDDSEPVLK	MT012098
		S1011-1025	LIRAAEIRASANLAA	MT012098
		S1261-1273	SEPVLKGVKLHYT	MN908947.3
		S501-515	GVGYQPYRVVVLSFE	MT012098
	IgG
		S			Orf1ab
		Name	Sequence	Genbank ID	Name	Sequence	Genbank ID
	Vaccination	ProteinS1+S2ECD			Orf1ab2011-2025	TKPVETSNSFDVLKS	MT159716
		S221-235	ALEPLVDLPIGINIT	MT012098
	Vaccination post infection	protein S2 ECD			Orf1ab 4061-4075	IIPLTTAAKLMVVIP	MN908947.3
					Orf1ab 7031-7045	NTNPIQLSSYSLFDM	MN908947.3
					Orf1ab4381-4395	PMLQSADAQSFLNRV	MT044258
					Orf1ab6911-6925	VHTANKWDLIISDMY	MT159716
