# Supplementary material for: SARS-CoV-2 Epitopes following Infection and Vaccination Overlap Known Neutralizing Antibody Sites
Source: Research (Wash D C). 2022 Jul 9;2022:9769803. doi: 10.34133/2022/9769803 (PMC9297724; doi:10.34133/2022/9769803)
Supplement: Supplementary Materials — Figures S1: the IgM signal intensity of spike peptide positions with individual monkeys and relative abundance and overlap among IgM linear epitopes detected in the SARS-CoV-2 NHP models with different species, related to Figure 1. Figures S2: composition and performance of the one one-strain SARS-CoV-2 proteome microarray and the international SARS-CoV-2 microarray, related to Figures 1 and 2. Figures S3: heatmap of the mean IgM and/or IgG antibody signal detected for the indicated proteins and protein fragments of SARS-CoV-2 or other respiratory viruses using serum from the COVID-19 patient cohort, related to Figure 2. Figure S4: an S protein LPE consistently detected by antibodies present in SARS-CoV-2-infected NHPs and patients (S481-495) binds to ACE2 and blocks its interaction with the S protein RBD. Figures S5: heatmap of the mean IgM and/or IgG antibody signal detected for the indicated proteins and protein fragments of SARS-CoV-2 or other respiratory viruses using serum from five individuals in vaccine cohort with longitudinal samples, related to Figures 3(a) and 3(b). Table S6: S protein epitope clusters detected in NHP, COVID-19, and vaccinated participants. Table S7: IgM S peptide among the COVID-19 patients, vaccinated and VPI participants. Other supplementary materials for this manuscript include the following: dataset S1. Table S1: composition of the one-strain SARS-CoV-2 proteome microarray and the international SARS-CoV-2 proteome microarray, related to Figures 1–3. Dataset S2. Table S2: identified peptides specific to anti-IgM and anti-IgG from nonhuman primates infected with SARS-CoV-2, related to Figure 1. Dataset S3. Table S3: proteins and peptides detected by COVID-19 patient IgM and IgG, related to Figure 3. Dataset S4. Table S4: IgM binding to overlapping SARS-CoV-2 peptides in COVID-19 patients, related to Figure 2. Dataset S5. Table S5: IgM- and IgG-specific targets recognized by longitudinal vaccine participants and crosssection vaccinated [file 9769803.f1.zip › Datasets S6_Table S8.xlsx]

## Sheet: Sheet1
	Table S8. Information for animals in the non-human primate SARS-CoV-2 infection cohort, related to methods and Fig. 1.
	Animal ID	Sex	Age (yrs)	Species	SARS-CoV-2 infection method	Virus exposure (TCID50)	Summary of gross findings	Case summary
	IJ01	M	11.15	RM	Aerosol	1×104	Mild congestion and emphysema of the right lower and left anterior lung, respectively.	The lungs of this animal had minimal chronic interstitial inflammation with rare type II pneumocyte hyperplasia. Additionally, this animal had mild to moderate pneumoconiosis, evident adjacent to most airways and within the tracheobronchial lymph nodes. Inflammation in other organs/tissues was limited. Eosinophilic inflammation in the small and large intestine is likely due to intestinal parasiti…
	JG28	M	10.18	RM	Aerosol	1×104	Multifocal pulmonary hemorrhage and generalized, moderate, lymphadenomegaly.	This animal had scattered interstitial and perivascular inflammation (mild) in both the left and right lungs. In some lobes infiltration of inflammatory cells into vessel walls is indicative of vasculitis (lymphocytic). Multinucleated cells and rare granulomas were seen in some lung sections. The presence of foreign material within airways indicates prior aspiration, and confounds the interpretat…
	KN90	M	7.15	RM	Aerosol	1×104	Lung: Chronic interstitial changes (likely pneumoconiosis)	This animal had no gross evidence of pneumonia. The lungs have a diffuse, "doughy" texture. There are pinpoint multifocal tan foci scattered throughout the lung lobes, predominately along the dorsal margin. The pleura showed moderate inflammation with fibrosis. Lymph nodes of the lungs showed moderate perivascular inflammation. Inflammation and hyperplasia of variable levels are found in lymph no…
	NB76	M	7.53	AGM	Aerosol	0.5×104	Widespread reddening of all lung lobes. Gross findings are compatible with congestion or euthanasia artifact. No lesions were noted within other tissues.	Several microscopic changes were noted within the lungs and airways that are interpreted as being artifactual. These include the extensive fluid accumulation in alveoli, interpreted as a result of sodium pentobarbital administration; and the segmental loss of epithelium in airways that is interpreted as an artifact of collection procedures due to the lack of inflammation associated with these les…
	NB78	M	7.53	AGM	Aerosol	0.5×104	The reddening of the lungs and BAL are interpreted as euthanasia artifact.	No significant microscopic abnormalities were noted. Small regions of the lungs exhibited mild increased alveolar septal thickness; however, inflammation was not evident. Fluid infiltration into the left lungs is interpreted as euthanasia artifact. Mild, scattered inflammation was noted within the trachea, kidney, and stomach. A cause for the inflammation in these tissues was not observed.
	NB86	M	7.53	AGM	Aerosol	0.5×104	No significant gross abnormalities	This animal had mild scattered lymphocytic interstitial inflammation and alveolar septal thickening. Type II pneumocyte hyperplasia was rarely observed. These findings could indicate previous viral pneumonia; however, more diagnostic features of SARS-CoV-2 like syncytial cells and atypical type II pneumocyte hyperplasia were not observed. Mild scattered lymphocytic inflammation was noted within t…
	NC06	M	7.53	AGM	Aerosol	0.5×104	The mottling of the right lower lung is interpreted as a euthanasia artifact	This animal had minimal interstitial inflammation within the left lungs in association with mild pneumocyte hyperplasia. These findings could indicate prior viral infection, but the minimal severity precludes any definitive statements. Special stains (IHC and in situ) are recommended to further pursue a viral etiology for these changes. Attenuation and sloughing of epithelial cells within airways…
	TCID50: 50% Tissue culture infectious dose; AGM: African Green Monkey; RM: Rhesus Macaques.
