# Supplementary material for: SARS-CoV-2 Epitopes following Infection and Vaccination Overlap Known Neutralizing Antibody Sites
Source: Research (Wash D C). 2022 Jul 9;2022:9769803. doi: 10.34133/2022/9769803 (PMC9297724; doi:10.34133/2022/9769803)
Supplement: Supplementary Materials — Figures S1: the IgM signal intensity of spike peptide positions with individual monkeys and relative abundance and overlap among IgM linear epitopes detected in the SARS-CoV-2 NHP models with different species, related to Figure 1. Figures S2: composition and performance of the one one-strain SARS-CoV-2 proteome microarray and the international SARS-CoV-2 microarray, related to Figures 1 and 2. Figures S3: heatmap of the mean IgM and/or IgG antibody signal detected for the indicated proteins and protein fragments of SARS-CoV-2 or other respiratory viruses using serum from the COVID-19 patient cohort, related to Figure 2. Figure S4: an S protein LPE consistently detected by antibodies present in SARS-CoV-2-infected NHPs and patients (S481-495) binds to ACE2 and blocks its interaction with the S protein RBD. Figures S5: heatmap of the mean IgM and/or IgG antibody signal detected for the indicated proteins and protein fragments of SARS-CoV-2 or other respiratory viruses using serum from five individuals in vaccine cohort with longitudinal samples, related to Figures 3(a) and 3(b). Table S6: S protein epitope clusters detected in NHP, COVID-19, and vaccinated participants. Table S7: IgM S peptide among the COVID-19 patients, vaccinated and VPI participants. Other supplementary materials for this manuscript include the following: dataset S1. Table S1: composition of the one-strain SARS-CoV-2 proteome microarray and the international SARS-CoV-2 proteome microarray, related to Figures 1–3. Dataset S2. Table S2: identified peptides specific to anti-IgM and anti-IgG from nonhuman primates infected with SARS-CoV-2, related to Figure 1. Dataset S3. Table S3: proteins and peptides detected by COVID-19 patient IgM and IgG, related to Figure 3. Dataset S4. Table S4: IgM binding to overlapping SARS-CoV-2 peptides in COVID-19 patients, related to Figure 2. Dataset S5. Table S5: IgM- and IgG-specific targets recognized by longitudinal vaccine participants and crosssection vaccinated [file 9769803.f1.zip › Datasets S7_Table S9.xlsx]

## Sheet: Sheet1
	Table S9. Information for individuals in the COVID-19 cohort and vaccinated participants, refers to method and Fig.2 and Fig.3.
	COVID-19 patients' information
	Mark ID	COVID-19 Information	Case ID	Gender	Age	Race	Days from symptoms	Hostpitalized or Not	ICU or Not	Oxgenation status (room air, nasal cannula, or ventilator)	Death, Survival or Discharge	Symptoms at hospital presentation	Days from Early Dectetion/Enrollment/First Positive PCR	Ct 1	Ct 2	60 day survival	Follow up RTPCR (Days from symptom)
	I71	pre-COVID-19 pandemic	-	-	-	-	-	-	-	-	-	-
	I72	pre-COVID-19 pandemic	-	-	-	-	-	-	-	-	-	-
	I73	pre-COVID-19 pandemic	-	-	-	-	-	-	-	-	-	-
	I74	pre-COVID-19 pandemic	-	-	-	-	-	-	-	-	-	-
	I79	pre-COVID-19 pandemic	-	-	-	-	-	-	-	-	-	-
	I80	pre-COVID-19 pandemic	-	-	-	-	-	-	-	-	-	-
	I81	pre-COVID-19 pandemic	-	-	-	-	-	-	-	-	-	-
	I82	pre-COVID-19 pandemic	-	-	-	-	-	-	-	-	-	-
	I85	pre-COVID-19 pandemic	-	-	-	-	-	-	-	-	-	-
	I86	pre-COVID-19 pandemic	-	-	-	-	-	-	-	-	-	-
	I91	pre-COVID-19 pandemic	-	-	-	-	-	-	-	-	-	-
	I92	pre-COVID-19 pandemic	-	-	-	-	-	-	-	-	-	-
	I93	pre-COVID-19 pandemic	-	-	-	-	-	-	-	-	-	-
	I94	pre-COVID-19 pandemic	-	-	-	-	-	-	-	-	-	-
	I96	pre-COVID-19 pandemic	-	-	-	-	-	-	-	-	-	-
	I97	pre-COVID-19 pandemic	-	-	-	-	-	-	-	-	-	-
	I98	pre-COVID-19 pandemic	-	-	-	-	-	-	-	-	-	-
	I106	pre-COVID-19 pandemic	-	-	-	-	-	-	-	-	-	-
	I107	pre-COVID-19 pandemic	-	-	-	-	-	-	-	-	-	-
	I108	pre-COVID-19 pandemic	-	-	-	-	-	-	-	-	-	-
	I87	P	PC163	F	53	Black/AA	7	Yes	ICU	Ventilator	Discharge	Runny nose, cough, SOB, fatigue, loss of appetite
	I78	P	PC165	M	63	Black/AA	3	Yes	ICU	Ventilator	Discharge	SOB, weakness, anorexia, diarrhea
	I88	P	PC166	M	50	Other	7	Yes	ICU	Ventilator	Discharge	Fever, cough, sore throat, N/V, abdominal pain, anorexia, malaise, myalgias
	I89	P	PC167	M	72	White	7	Yes	ICU	Ventilator	Discharge	Fever, fatigue/myalgia, SOB
	I70	P	PC168	M	57	Declined	7	Yes	ICU	Ventilator	Discharge	Fatigue, abdominal pain, SOB, subjective fever
	I83	P	PC169	M	77	Declined	10	Yes	ICU	Ventilator	Death	Fevers, cough, myalgias, fatigue
	I90	P	PC170	M	85	Other	3	Yes	No	Room Air	Discharge	Weakness, cough, fever
	I95	P	PC171	M	74	Asian	11	Yes	ICU	Ventilator	Discharge	Fever, lethargy, SOB
	I103	P	PC161	M	35	White	22	Yes	ICU	Ventilator	Discharge	Fever, cough	17	32.06	34.37	60	no follow up PCR
	I102	P	PC160	F	69	White	22	Yes	ICU	Ventilator	Discharge	Poor oral food intake, hypoxia (60s)	15	22.98	23.54	60	34 Day, detected
	I104	P	PC162	M	40	Other	22	Yes	ICU	Ventilator	Discharge	Cough, fatigue	15			60	33 Day, not detected; 34 Day, not detected
	I105	P	PC164	F	66	White	20	Yes	ICU	Ventilator	Discharge	Fever, sore throat, dry cough, diarrhea, nauseas, shortness of breath	14	22.57	23.27	60	13 Day, detected; 36 Day, not detected; 41 Day, not detected
	I99	P	PC157	F	87	White	21	Yes	ICU	Ventilator	Death	Fever, cough, hypoxia, anorexia, lightheadedness	16			19	no follow up PCR
	I101	P	PC159	M	68	White	23	Yes	ICU	Ventilator	Discharge	SOB, fever	16			60	36 Day, not detected; 40 Day, detected; 43 Day, not detected; 44 Day, detected; 47 Day, detected; 50 Day, detected
	I100	P	PC158	M	74	Black	22	Yes	No	Room air	Discharge	Chest pain, hematemesis, weakness	15	15.18	15.42	60	no follow up PCR
	Vaccinated participants' information
	Number ID	Previously Infected or not, when	Case ID	Gender	Age	Vaccine	Blood collection time				Side effcet post 1st dose		Side effcet post 2nd dose				Health Condition
	1	No	1	M	40	Pfizer-BioNTech	Before vaccination, 12 days post 1st dose, 3, 7, 14 days, one month, two months post 2nd dose				Arm pain		Aim pain and Fever				N/A
	2	No	2	F	32	Pfizer-BioNTech	Before vaccination, 12 days post 1st dose, 3, 7, 14 days, one month, two months post 2nd dose				Arm pain, Swelling and Fatigue		Arm pain, Swelling, Chill and Fatigue				N/A
	3	No	3	F	34	Pfizer-BioNTech	Before vaccination, 12 days post 1st dose, 3, 7, 14 days, one month, two months post 2nd dose				Arm pain		Arm pain, Chills, Fatigue and Headche				N/A
	4	No	4	M	29	Pfizer-BioNTech	Before vaccination, 12 days post 1st dose, 3, 7, 14 days, one month, two months post 2nd dose				Arm pain		Fever and Headache				N/A
	5	No	5	M	45	Pfizer-BioNTech	Before vaccination, 12 days post 1st dose, 3, 7, 14 days, one month, two months post 2nd dose				Arm pain		Aim pain and Fever				N/A
	6	No	6	F	40	Pfizer-BioNTech	14 days post 2nd dose				Arm pain and Fatigue		Arm pain and Fatigue				N/A
	7	No	TD	F	59	Pfizer-BioNTech	14 days post 2nd dose				Arm pain		Arm pain				Immunocompromised state
	8	No	TVP003	F	61	Pfizer-BioNTech	One month post 2nd dose				Arm pain		Arm pain, Chills, Fatigue and Fever				Vasovegal syncopy
	9	No	TVP004	F	61	Pfizer-BioNTech	One month post 2nd dose				N/A		N/A				N/A
	10	No	11	F	75	Moderna	25 days post 2nd dose				-		-				Diabetes
	11	No	M	M	73	Moderna	14 days post 2nd dose				Arm pain		N/A				N/A
	12	No	N	F	72	Moderna	14 days post 2nd dose				Arm pain		Arm pain				N/A
	13	No	TP21	M	65	Moderna	19 days post 2nd dose				-		-				Lung replaced by transplant
	14	No	TP41	F	31	Pfizer-BioNTech	One month post 2nd dose				-		-				Lung replaced by transplant
	15	No	CT1	F	72	Moderna	16 days post 2nd dose				-		-				Ovarian cancer
	16	No	PA10	M	63	Moderna	20 days post 2nd dose				-		-				Pneumothorax
	17	Infected at April, 2020	H-9	M	58	Pfizer-BioNTech	7 days post 2nd dose				Arm pain		Arm pain, Chills and Fatigue				N/A
	18	Infected at April, 2020	T-9	F	50	Pfizer-BioNTech	7 days post 2nd dose				Arm pain and Chills		Chills				N/A
	19	Infected at March, 2020	TVP002	M	71	Pfizer-BioNTech	14 days post 2nd dose				Arm pain, Fever, Chills and Fatigue		Arm pain, Fever and Fatigue				Diabetes
	20	Infected at July, 2020	CV1	M	64	Moderna	22 days post 2nd dose				-		-				Diabetes and Chronic Kidney Disease
	Ct: cycle times
