# Supplementary material for: SARS-CoV-2 Epitopes following Infection and Vaccination Overlap Known Neutralizing Antibody Sites
Source: Research (Wash D C). 2022 Jul 9;2022:9769803. doi: 10.34133/2022/9769803 (PMC9297724; doi:10.34133/2022/9769803)
Supplement: Supplementary Materials — Figures S1: the IgM signal intensity of spike peptide positions with individual monkeys and relative abundance and overlap among IgM linear epitopes detected in the SARS-CoV-2 NHP models with different species, related to Figure 1. Figures S2: composition and performance of the one one-strain SARS-CoV-2 proteome microarray and the international SARS-CoV-2 microarray, related to Figures 1 and 2. Figures S3: heatmap of the mean IgM and/or IgG antibody signal detected for the indicated proteins and protein fragments of SARS-CoV-2 or other respiratory viruses using serum from the COVID-19 patient cohort, related to Figure 2. Figure S4: an S protein LPE consistently detected by antibodies present in SARS-CoV-2-infected NHPs and patients (S481-495) binds to ACE2 and blocks its interaction with the S protein RBD. Figures S5: heatmap of the mean IgM and/or IgG antibody signal detected for the indicated proteins and protein fragments of SARS-CoV-2 or other respiratory viruses using serum from five individuals in vaccine cohort with longitudinal samples, related to Figures 3(a) and 3(b). Table S6: S protein epitope clusters detected in NHP, COVID-19, and vaccinated participants. Table S7: IgM S peptide among the COVID-19 patients, vaccinated and VPI participants. Other supplementary materials for this manuscript include the following: dataset S1. Table S1: composition of the one-strain SARS-CoV-2 proteome microarray and the international SARS-CoV-2 proteome microarray, related to Figures 1–3. Dataset S2. Table S2: identified peptides specific to anti-IgM and anti-IgG from nonhuman primates infected with SARS-CoV-2, related to Figure 1. Dataset S3. Table S3: proteins and peptides detected by COVID-19 patient IgM and IgG, related to Figure 3. Dataset S4. Table S4: IgM binding to overlapping SARS-CoV-2 peptides in COVID-19 patients, related to Figure 2. Dataset S5. Table S5: IgM- and IgG-specific targets recognized by longitudinal vaccine participants and crosssection vaccinated [file 9769803.f1.zip › Datasets S8_Table S10.xlsx]

## Sheet: Sheet 1
	Table S10. Source of reagents in this manuscript
	Number	Abbreviation	Reagent or Resource	Source	Identifier
	1	-	Goat Polyclonal goat Anti-Monkey IgM Secondary Antibody [DyLight 550]	Novus Biologicals	NBP2-59719R
	2	-	Goat Polyclonal Goat Anti-Monkey IgG (H+L) Secondary Antibody [DyLight 650]	Novus Biologicals	NB7212C
	3	-	Alexa Fluor 647-conjugated AffiniPure Goat Anti-Human IgM Fc5µ Fragment Specific	Jackson ImmunoResearch	109-605-043
	4	-	Cy3-AffiniPure Donkey Anti-Human IgG (H+L)	Jackson ImmunoResearch	709-165-149
	5	-	Peroxidase-AffiniPure Goat Anti-Human IgG (H+L)	Jackson ImmunoResearch	109-035-003
	6	-	Goat anti-human IgG, Fc Fragment specific	Jackson ImmunoResearch	109-001-008
	7	-	SARS-CoV-2 Spike protein (RBD, Avi &His tag)-HRP	GenScript	Z03594-20
	8	-	ACE2-Fc Chimera, Human (CHO-expressed)	GenScript	Z03516-100
	9	-	SARS-CoV-2 Spike RBD-His Tag (HEK293-expressed)	BEI-SinoBio	40592-V08H
	10	-	HRP-Conjugated Streptavidin	Thermo Scientific	N100
	11	-	Biotin-S481-495 (NGVEGFNCYFPLQSY{LYS(Biotin)})	GenScript	-
	12	-	SARS-COV-2 isolated from USA-WA1/2020	Centers for Disease Control and Prevention	N/A
	13	-	Skim Milk	BD	BD 232100
	14	-	1-STEP ultra TMB-ELISA	Thermo Scientific	34028
	15	-	Proteins on the microarray, see Table S8	This Paper	N/A
	16	-	Biotin-labeled SARS-CoV-2 peptides on the microarray, See Table S1	China Peptides and Guoping Pharmaceutical Company	N/A
	17	ProteinS1+S2ECD	SARS-CoV-2 (2019-nCoV) Spike S1+S2 ECD-His Recombinant Protein	SinoBiological	40589-V08B1
	18	Protein S2 ECD	SARS-CoV-2 (2019-nCoV) Spike S2 ECD-His Recombinant Protein	SinoBiological	40590-V08B
	19	Pprotein 6 S1 subunit	SARS-CoV-2 (2019-nCoV) Spike S1-His Recombinant Protein (HPLC-verified)	SinoBiological	40591-V08H
	20	Protein 5 S1 subunit	SARS-CoV-2 (2019-nCoV) Spike S1-His Recombinant Protein	SinoBiological	40591-V08B1
	21	Sprotein NTD	S Protein NTD (Mammalian,C-6His)	Novoprotein	DRA45
	22	S1protein CTD	S1 Protein CTD (Mammalian, N-8His, Flag)	Novoprotein	DRA46
	23	N Protein	SARS-CoV-2 (2019-nCoV) Nucleocapsid-His recombinant Protein	SinoBiological	40588-V08B
	24	NP NTDdomain	NP NTD domain (E.coli, N-6His)	Novoprotein	DRA40
	25	NP CTDDomain	NP CTD domain (E.coli, N-6His)	Novoprotein	DRA41
	26	E Protein	Envelope Protein (E.coli,N-6His)	Novoprotein	DRA33
	27	Dromedary camel coronavirus (DcCoV)(strain HKU23-368F) Nucleoprotein / DcCoV-NP Protein	Dromedary camel coronavirus (DcCoV)(strain HKU23-368F) Nucleoprotein / DcCoV-NP Protein (His Tag)	SinoBiological	40458-V08B
	28	Human coronavirus (HCoV-229E) Spike Protein (S1+S2 ECD)	Human coronavirus (HCoV-229E) Spike Protein (S1+S2 ECD, His Tag)	SinoBiological	40605-V08B
	29	Human coronavirus (HCoV-229E) Spike/S1 Protein (S1 Subunit)	Human coronavirus (HCoV-229E) Spike/S1 Protein (S1 Subunit, His Tag)	SinoBiological	40601-V08H
	30	Human coronavirus (HCoV-NL63) Spike Protein (S1+S2 ECD)	Human coronavirus (HCoV-NL63) Spike Protein (S1+S2 ECD, His Tag)	SinoBiological	40604-V08B
	31	Human coronavirus (HCoV-NL63) Spike/S1 Protein (S1 Subunit)	Human coronavirus (HCoV-NL63) Spike/S1 Protein (S1 Subunit, His Tag)	SinoBiological	40600-V08H
	32	Human coronavirus (HCoV-OC43) Hemagglutinin esterase Protein	Human coronavirus (HCoV-OC43) Hemagglutinin esterase Protein (His Tag)	SinoBiological	40603-V08H
	33	Human coronavirus (HCoV-OC43) Spike Protein (S1+S2 ECD)	Human coronavirus (HCoV-OC43) Spike Protein (S1+S2 ECD, His Tag)	SinoBiological	40607-V08B
	34	Human coronavirus HKU1 (isolate N1) (HCoV-HKU1) Spike/S1 Protein	Human coronavirus HKU1 (isolate N1) (HCoV-HKU1) Spike/S1 Protein (S1 Subunit, His Tag)	SinoBiological	40021-V08H
	35	Human coronavirus HKU1 (isolate N5) (HCoV-HKU1) Spike Protein (S1+S2 ECD)	Human coronavirus HKU1 (isolate N5) (HCoV-HKU1) Spike Protein (S1+S2 ECD, His Tag)	SinoBiological	40606-V08B
	36	Human coronavirus HKU1 (isolate N5) (HCoV-HKU1) Spike/S1 Protein	Human coronavirus HKU1 (isolate N5) (HCoV-HKU1) Spike/S1 Protein (S1 Subunit, His Tag)	SinoBiological	40602-V08H
	37	Human respiratory syncytial virus (RSV) (A, rsb1734) glycoprotein G / RSV-G Protein	Human respiratory syncytial virus (RSV) (A, rsb1734) glycoprotein G / RSV-G Protein (95% Homology) (His Tag)	SinoBiological	11070-V08H
	38	Human respiratory syncytial virus (RSV) (A2) Fusion glycoprotein / RSV-F Protein	Human respiratory syncytial virus (RSV) (A2) Fusion glycoprotein / RSV-F Protein (ECD, His Tag)	SinoBiological	11049-V08B
	39	Human respiratory syncytial virus (RSV) Fusion protein / RSV-F (Strain RSS-2) Protein	Human respiratory syncytial virus (RSV) Fusion protein / RSV-F (Strain RSS-2) Protein (His Tag)	SinoBiological	40037-V08B
	40	Human RSV (B1) glycoprotein G / RSV-G Protein	Human RSV (B1) glycoprotein G / RSV-G Protein (His Tag)	SinoBiological	13029-V08H
	41	Influenza A H1N1 (A/Beijing/22808/2009) Hemagglutinin / HA Protein	Influenza A H1N1 (A/Beijing/22808/2009) Hemagglutinin / HA Protein (His Tag)	SinoBiological	40035-V08H
	42	Influenza A H1N1 (A/Beijing/22808/2009) Hemagglutinin Protein (HA1 Subunit)	Influenza A H1N1 (A/Beijing/22808/2009) Hemagglutinin Protein (HA1 Subunit) (His Tag)	SinoBiological	40035-V08H1
	43	Influenza A H3N2 (A/Texas/50/2012) Hemagglutinin / HA Protein	Influenza A H3N2 (A/Texas/50/2012) Hemagglutinin / HA Protein (His Tag)	SinoBiological	40354-V08B
	44	Influenza A H3N2 (A/Texas/50/2012) Hemagglutinin Protein (HA1 Subunit)	Influenza A H3N2 (A/Texas/50/2012) Hemagglutinin Protein (HA1 Subunit) (His Tag)	SinoBiological	40354-V08H1
	45	Influenza A H5N1 (A/VietNam/1203/2004) Hemagglutinin / HA Protein	Influenza A H5N1 (A/VietNam/1203/2004) Hemagglutinin / HA Protein (His & Fc Tag)	SinoBiological	10003-V06H3
	46	Influenza A H5N1 (A/VietNam/1203/2004) Hemagglutinin Protein (HA1 Subunit)	Influenza A H5N1 (A/VietNam/1203/2004) Hemagglutinin Protein (HA1 Subunit) (His & Fc Tag)	SinoBiological	10003-V06H1
	47	Influenza A H7N9 (A/Anhui/1/2013) Hemagglutinin / HA Protein	Influenza A H7N9 (A/Anhui/1/2013) Hemagglutinin / HA Protein (His Tag)	SinoBiological	40103-V08H
	48	Influenza A H7N9 (A/Anhui/1/2013) Hemagglutinin Protein (HA1 Subunit)	Influenza A H7N9 (A/Anhui/1/2013) Hemagglutinin Protein (HA1 Subunit) (His Tag)	SinoBiological	40103-V08H1
	49	Influenza B (B/Malaysia/2506/2004) Hemagglutinin / HA Protein	Influenza B (B/Malaysia/2506/2004) Hemagglutinin / HA Protein (His Tag)	SinoBiological	11716-V08H
	50	Influenza B (B/Malaysia/2506/2004) Hemagglutinin Protein (HA1 Subunit)	Influenza B (B/Malaysia/2506/2004) Hemagglutinin Protein (HA1 Subunit) (His Tag)	SinoBiological	11716-V08H1
	51	Influenza B (B/PHUKET/3073/2013) Hemagglutinin / HA Protein	Influenza B (B/PHUKET/3073/2013) Hemagglutinin / HA Protein (His Tag)	SinoBiological	40498-V08B
	52	Influenza B (B/PHUKET/3073/2013) Hemagglutinin / HA1 Protein	Influenza B (B/PHUKET/3073/2013) Hemagglutinin / HA1 Protein (His Tag)	SinoBiological	40498-V08H1
	53	MERS-CoV Nucleoprotein / NP protein	MERS-CoV Nucleocapsid Protein (His Tag)	SinoBiological	40068-V08B
	54	MERS-CoV Spike Protein (S1+S2 ECD, aa 1-1297)	MERS-CoV Spike Protein (S1+S2 ECD, aa 1-1297, His Tag)	SinoBiological	40069-V08B
	55	MERS-CoV Spike/RBD Protein fragment (RBD, aa 367-606)	MERS-CoV Spike/RBD Protein fragment (RBD, aa 367-606, His Tag)	SinoBiological	40071-V08B1
	56	MERS-CoV Spike/RBD Protein fragment (RBD, aa 367-606)	MERS-CoV Spike/RBD Protein fragment (RBD, aa 367-606, rFc Tag)	SinoBiological	40071-V31B1
	57	MERS-CoV Spike/S1 Protein (S1 Subunit, aa 1-725)	MERS-CoV Spike/S1 Protein (S1 Subunit, aa 1-725, His Tag)	SinoBiological	40069-V08B1
	58	MERS-CoV Spike/S1 Protein (S1 Subunit, aa 1-725)	MERS-CoV Spike/S1 Protein (S1 Subunit, aa 1-725, His Tag)	SinoBiological	40069-V08H
	59	MERS-CoV Spike/S2 Protein (S2 Subunit, aa 726-1296)	MERS-CoV Spike/S2 Protein (S2 Subunit, aa 726-1296, His Tag)	SinoBiological	40070-V08B
	60	SARS-CoV (strain WH20) Plpro / papain-like protease	SARS-CoV (strain WH20) Plpro / papain-like protease (His Tag)	SinoBiological	40524-V08E
	61	SARS-CoV Nucleoprotein / NP Protein	SARS-CoV Nucleocapsid Protein (His Tag)	SinoBiological	40143-V08B
	62	SARS-CoV Spike/RBD Protein (RBD)	SARS-CoV Spike/RBD Protein (RBD, His Tag)	SinoBiological	40150-V08B2
	63	SARS-CoV Spike/RBD Protein (RBD)	SARS-CoV Spike/RBD Protein (RBD, rFc Tag)	SinoBiological	40150-V31B2
	64	SARS-CoV Spike/S1 Protein (S1 Subunit)	SARS-CoV Spike/S1 Protein (S1 Subunit, His Tag)	SinoBiological	40150-V08B1
	65	Protein3CL-Mpro	SARS-CoV-2 (COVID-19) 3CL-Mpro Protein, His Tag	ACROBiosystems	3CO-C51H5
	66	Papain-like protease	2019-nCoV Papain-Like Protease (E.coli)	Novoprotein	CR77
	67	Guanine-N7_meth	2019-nCoV Guanine-N7_meth (E.coli, N-6His)	Novoprotein	CR83
